# Supplementary material for: Evaluation of ovarian stiffness and its biological mechanism using shear wave elastography in polycystic ovary syndrome
Source: Sci Rep. 2025 Jan 2;15:585. doi: 10.1038/s41598-024-84338-8 (PMC11695736; doi:10.1038/s41598-024-84338-8)
Supplement: Supplementary file 3 — Supplementary Material 3 [file 41598_2024_84338_MOESM3_ESM.xlsx]

## Sheet: Table S1
Table S1. Primer design
Gene name	Primer name	Primer sequence(5' to 3')
Gapdh	Forward Primer	CTCTCTGCTCCTCCCTGTTC
	Reverse Primer	CGATACGGCCAAATCCGTTC
Lamc3	Forward Primer	AGAACTACCGTCATGCCAGC
	Reverse Primer	CCCAGAGGCCACCTGTTTAG
Col4a1	Forward Primer	ATTCAGCGGGAATCCTGGAC
	Reverse Primer	AGTAAATCCCGGAGGACCGA

## Sheet: Table S2
Table S2. Intraclass correlation coefficient for SWE assessment of ovarian elasticity
Method	Parameter	The same physician measured twice		Different physicians measured
		ICC	95%CI	ICC	95%CI
SWE	SWE_mean	0.953	0.885 ~ 0.981	0.941	0.856 ~ 0.976
	SWE_max	0.899	0.763 ~ 0.959	0.863	0.687 ~ 0.944
	SWE_min	0.855	0.670 ~ 0.940	0.837	0.634 ~ 0.932
SWE, shear wave elastography; ICC,intraclass correlation coefficient

## Sheet: Table S3
Table S3. Ultrasonographic and elastographic results of the patients
Variables	Group		t	P
	Control, N = 56	PCOS, N = 59
Number of follicles	14 ± 4	26 ± 8	-10.4	<0.001
Ovarian volume	5.80 ± 1.23	8.10 ± 1.48	-9.09	<0.001
Uterine volume	48.71±21.38	41.1±19.84	1.96	0.052
intima	0.87 ± 0.63	0.80 ± 0.58	0.54	0.59
SWE_mean	11.4 ± 2.3	14.9 ± 3.6	-6.33	<0.001
SWE_max	21.1 ± 4.6	25.4 ± 5.2	-4.66	<0.001
SWE_min	5.40 ± 1.75	6.15 ± 2.54	-1.87	0.064

## Sheet: Table S4
Table S4. Variance Inflation Factor and Tolerance
Term	VIF	VIF_CI_low	VIF_CI_high	SE_factor	Tolerance	Tolerance_CI_low	Tolerance_CI_high
Number of follicles	1.49526	1.24906	1.9848	1.22281	0.668782	0.503829	0.8006
Ovarian volume	1.37821	1.17092	1.83688	1.17397	0.725579	0.544401	0.854027
SWE_mean	1.40366	1.1877	1.86809	1.18476	0.712422	0.535305	0.841962
SWE_max	1.17807	1.04841	1.655	1.08539	0.848847	0.604228	0.953826

## Sheet: Table S5
Table S5. AUCs and 95% CI
Predictor	AUC	95% CI	Sensitivity	Specificity	PPV	NPV	youden	Cutpoint
Number of follicles	0.961	0.931 - 0.991	0.898	0.857	0.869	0.889	0.755	18
Ovarian volume	0.875	0.806 - 0.943	0.81	0.851	0.87	0.784	0.661	7.155
SWE_mean	0.816	0.740 - 0.893	0.797	0.679	0.723	0.76	0.475	12.5

## Sheet: Table S6
Table S6. Differentially expressed genes between PCOS and control rats
DEGs	N1	N2	N3	P1	P2	P3	log2FoldChange	pvalue	padj
Armcx4	66.0237	71.7676	64.7825	10.6715	12.1585	11.2327	2.7636	2.6565e-74	5.9864e-70
Loxl2	44.1971	43.7933	38.5038	9.48408	8.76074	8.79781	2.4218	3.1762e-70	3.5788e-66
Rora	14.1346	14.7349	12.7316	1.52482	1.5898	1.52146	3.3595	1.2351e-69	9.2776e-66
Sorbs2	52.4338	54.2664	54.728	20.9426	17.5883	19.3684	1.6774	2.2332e-55	1.2581e-51
Camta1	12.528	13.4546	13.6252	2.97082	2.72094	3.40726	2.3185	1.9332e-53	8.7129e-50
Cttn	38.4954	48.6578	50.6273	9.98373	8.55389	9.03888	2.5184	7.8572e-50	2.951e-46
Pde4d	6.90235	8.39383	9.43415	1.32161	1.09206	1.20965	2.9693	3.9044e-45	1.2569e-41
Cdk14	16.6366	17.0352	17.4396	6.21359	6.03312	5.74171	1.7014	7.2027e-45	2.0289e-41
Arntl	48.4628	49.7326	43.7464	3.70733	4.07678	6.56039	3.5004	8.2068e-39	2.0549e-35
Epha5	2.54719	2.03045	1.39253	0.143893	0.113523	0.137874	4.1159	1.4767e-36	3.3277e-33
Prune2	50.316	53.7283	46.1236	10.0278	9.14747	6.58951	2.739	2.2146e-36	4.5369e-33
Tns3	81.6677	98.8878	87.8421	30.0762	29.6757	26.997	1.8239	9.7378e-35	1.8287e-31
Medag	20.9839	24.8462	15.5003	2.60011	2.91674	2.28718	3.1661	1.3961e-34	2.4201e-31
Ebna1bp2	21.3397	18.2725	9.84391	0.861105	0.781971	0.555632	4.6872	6.9212e-34	1.1141e-30
Ppfia1	28.1468	33.5422	27.8905	10.3734	9.325	10.4993	1.7655	2.1535e-33	3.2352e-30
Palm2	9.00149	12.7266	11.0453	1.21321	0.750633	1.4597	3.4629	1.3682e-32	1.927e-29
Kcne2	32.4622	36.3761	26.0074	170.518	178.857	164.145	-2.2435	2.9613e-32	3.9255e-29
Tub	48.4506	46.2315	35.5088	1.43324	3.44523	2.71411	4.2778	7.6802e-32	9.6152e-29
Akap2	54.293	63.6536	62.44	24.544	18.6124	21.3371	1.6842	2.2767e-28	2.7003e-25
AABR07058422.1	3.30816	2.83446	2.99545	13.1533	15.987	13.8164	-2.0435	3.9636e-28	4.466e-25
Loxl4	3.78265	3.97577	3.47499	0.956767	0.687435	0.700834	2.4604	1.4068e-27	1.5096e-24
Phldb2	18.3084	24.2222	19.1918	6.03383	5.43472	6.48665	1.9783	2.899e-27	2.9695e-24
Gfod1	16.6268	14.4019	11.9329	2.38179	1.54027	2.61841	2.9186	3.078e-27	3.0158e-24
Adamts12	13.5722	16.5276	12.2901	2.82317	3.46779	3.55501	2.2965	3.7195e-27	3.4924e-24
Steap4	15.0837	13.5934	15.0154	6.0632	4.84505	4.78437	1.6762	5.0449e-27	4.5475e-24
Scx	31.7803	28.8515	33.3356	3.17595	5.52831	3.42881	3.1348	8.3833e-27	7.266e-24
Txk	2.73107	3.40912	2.8324	0.409665	0.322282	0.488974	3.0778	9.6407e-27	8.0464e-24
Baz1a	23.3563	23.0229	21.0893	6.62974	7.983	7.06666	1.8281	1.0188e-26	8.1997e-24
Lpcat2	10.119	10.3876	7.03658	2.18738	1.76778	2.02825	2.4017	2.1248e-25	1.6511e-22
Rasgrp1	7.54116	10.9579	10.4653	2.16512	2.29574	2.35091	2.2816	5.3558e-25	4.0231e-22
Cit	10.1787	8.93403	10.8811	1.99118	2.63941	2.72688	2.2161	1.5212e-24	1.1058e-21
Hecw2	1.91678	2.48517	2.66267	0.398648	0.479134	0.355253	2.7089	3.5215e-24	2.4799e-21
Rbm47	33.4063	30.4565	28.0887	13.1131	10.851	10.4077	1.618	5.9298e-24	4.0494e-21
Golim4	78.2818	74.9878	76.1763	44.0291	40.4879	44.2143	1.0299	2.3087e-23	1.5302e-20
LOC103693780	48.7432	51.4736	45.953	22.7983	23.3207	22.1416	1.2923	3.5453e-23	2.2827e-20
Ciart	0.521409	0.64279	0.495483	5.39803	5.05282	3.97153	-2.9231	2.0975e-22	1.313e-19
Itpripl1	14.4105	17.8825	12.6582	4.05689	4.09184	3.32802	2.1637	6.8896e-22	4.1962e-19
Cpa1	5.52305	6.40217	9.46642	42.6263	39.8709	43.8576	-2.3661	8.5461e-22	5.0681e-19
Acpp	19.4488	20.1043	19.5406	9.09259	8.75326	7.35986	1.4241	1.3166e-21	7.6075e-19
LOC108348062	16.7394	25.0574	16.7013	4.34908	3.29117	3.41633	2.6039	1.5154e-21	8.5374e-19
Ly6g6e	13.4306	13.7431	12.3573	45.8207	47.9263	44.2152	-1.6103	1.5695e-21	8.6265e-19
Eml1	31.2268	38.3001	39.8912	13.0597	11.4473	9.44377	1.8853	1.9354e-21	1.0384e-18
Glce	19.2722	21.2995	19.5696	10.0423	10.0353	9.8302	1.2022	2.0338e-21	1.0543e-18
Wnt6	1.55938	1.9409	1.73798	7.36569	8.21426	8.41471	-2.0019	2.0585e-21	1.0543e-18
Dbp	14.4562	18.2688	18.1847	121.947	187.028	102.343	-2.8311	2.4518e-21	1.2278e-18
Tmem45b	11.2938	11.0561	10.836	3.30695	3.39571	2.24173	2.0845	1.8015e-20	8.8256e-18
Prr7	16.9622	18.8006	20.339	6.33755	6.61688	5.36625	1.8079	4.5712e-20	2.1917e-17
Ccdc66	26.7255	33.9735	36.6361	11.8627	11.6112	10.5062	1.7128	5.4375e-20	2.5528e-17
Zhx3	22.4558	24.021	23.5105	13.0291	12.2295	11.5315	1.1234	6.731e-20	3.0956e-17
Olr63	5.02369	4.3268	4.92714	0.91125	0.625847	0.788855	2.8183	1.0689e-19	4.8173e-17
Adam12	13.2508	16.4427	12.2199	0.580329	1.39499	1.69554	3.6946	1.3939e-19	6.1109e-17
Dag1	484.292	465.989	481.711	156.059	200.229	167.128	1.6405	1.4101e-19	6.1109e-17
Slco2a1	26.7081	29.21	30.564	10.3337	12.3737	11.553	1.5262	2.5915e-19	1.1019e-16
Np4	13.3751	21.8851	7.62605	0.157203	0.604615	0.15877	5.7084	3.2647e-19	1.3624e-16
Nr1d2	8.94719	10.4732	10.7348	31.519	25.7538	28.1805	-1.3038	4.3019e-19	1.7626e-16
S1pr1	29.6348	31.9259	29.9992	6.64184	10.009	7.26907	2.1214	5.0669e-19	2.039e-16
Lypd6	7.84079	8.11352	8.98912	1.50436	0.727322	1.72536	2.8639	5.9671e-19	2.3591e-16
Nlrp10	2.72772	2.82111	1.92169	0.309239	0.40778	0.205239	3.2048	6.8718e-19	2.6142e-16
Adcyap1r1	1.94321	1.85277	1.5861	0.589267	0.594457	0.531723	1.8432	6.9604e-19	2.6142e-16
Per3	4.98413	6.20065	5.92827	20.7336	16.6624	16.8521	-1.4651	7.2667e-19	2.6845e-16
Sh3d19	17.5125	18.2311	17.7354	8.82056	8.38072	6.99539	1.3393	1.7162e-18	6.1387e-16
Sipa1l3	42.5215	40.9553	49.8522	22.4669	20.0166	22.3962	1.2358	1.9894e-18	7.0047e-16
Unc13d	8.04569	7.60827	9.45656	2.69711	1.90424	2.95747	1.9335	2.4579e-18	8.5213e-16
Shroom4	10.092	9.22198	6.99507	3.09142	3.04018	2.75534	1.7605	7.3039e-18	2.4938e-15
Ddah2	8.30639	8.66077	8.33371	22.0521	22.0433	23.3524	-1.22	8.5103e-18	2.8624e-15
Antxr2	44.8625	41.9063	34.0498	17.7143	13.736	14.9411	1.5808	1.0551e-17	3.4965e-15
Ebf1	5.07977	5.67058	5.36263	1.66441	1.92571	2.13357	1.6855	1.1882e-17	3.8807e-15
Nfe2l1	319.604	319.366	303.069	93.6369	127.74	111.856	1.6867	1.2484e-17	4.0189e-15
C2cd2	20.713	20.0107	18.2544	7.42356	7.3073	9.32541	1.4888	1.4176e-17	4.4994e-15
Kcns3	4.24908	4.6854	5.21236	1.8216	1.44242	1.67742	1.7171	3.4256e-17	1.0722e-14
Hk1	118.642	112.919	101.306	36.9747	45.3693	33.0523	1.7176	4.1516e-17	1.2816e-14
Pcyox1	160.501	177.675	158.881	39.1851	59.465	46.305	1.9627	4.3398e-17	1.3216e-14
Rbfox3	8.64613	9.99644	12.5658	0.972622	1.99875	1.05936	3.1306	4.5147e-17	1.3565e-14
Fsd1	8.10368	9.3281	6.64432	2.52575	2.68219	2.01143	1.9304	4.8795e-17	1.4468e-14
Tns4	60.4561	79.7439	58.6751	6.54075	14.0184	10.9754	2.8357	6.7665e-17	1.9803e-14
Synj1	13.3312	13.2505	13.0884	6.62577	6.76412	7.54075	1.1165	7.9652e-17	2.3012e-14
Bcl6	20.7893	18.2099	18.2262	10.6363	8.82638	9.92802	1.1595	1.0024e-16	2.8594e-14
Vav3	4.761	6.0335	4.73174	2.06524	1.64776	2.07314	1.6235	1.4976e-16	4.2187e-14
Ubr7	24.749	24.6332	23.4429	14.7956	11.5632	13.0662	1.085	2.1188e-16	5.8947e-14
Marchf6	39.7524	42.9121	31.8424	17.3656	13.7379	15.9142	1.4838	3.47e-16	9.5361e-14
Bpifc	10.2981	9.74933	11.5144	1.00333	1.01832	2.33629	3.0523	4.8023e-16	1.3039e-13
Dpysl2	65.9115	75.3914	72.6691	36.5484	37.8358	39.3804	1.105	7.093e-16	1.9029e-13
Slc20a2	27.0823	36.5855	29.886	11.9657	11.946	9.24047	1.6907	7.9901e-16	2.1183e-13
Jcad	21.7688	24.6654	19.551	9.10325	6.33263	9.23576	1.6215	1.8576e-15	4.8116e-13
Chrna5	2.89216	2.72892	4.35379	0.322114	0.499546	0.650647	2.9487	3.0585e-15	7.8323e-13
Med14	20.3035	24.6684	24.2707	12.6645	11.5573	12.4008	1.1152	3.1356e-15	7.9395e-13
Paqr6	4.84597	4.91029	4.6961	15.4795	11.4519	13.4351	-1.2811	3.4648e-15	8.6756e-13
Dclk2	31.3292	30.3854	25.3922	10.7583	7.94134	12.4039	1.6866	3.7199e-15	8.944e-13
Clec1a	3.59182	3.98953	3.86308	0.912888	1.17638	1.36872	1.9175	3.7148e-15	8.944e-13
Tbx20	2.26388	1.87713	1.28407	0	0.0807927	0.0848633	5.2109	3.6592e-15	8.944e-13
Myo1b	24.1124	33.7685	28.9471	6.59837	7.37016	10.4002	2.026	3.7308e-15	8.944e-13
Mfsd2a	0.902715	1.03153	1.55263	7.16483	5.22286	7.28035	-2.2922	5.6422e-15	1.3384e-12
Syt13	78.7806	75.0456	67.64	2.57683	10.092	7.18182	3.6494	6.3347e-15	1.487e-12
Nrbp2	26.709	28.042	28.1467	94.2667	65.5705	73.1782	-1.2886	8.0271e-15	1.8648e-12
Ptpn5	4.88698	4.30674	3.4294	0.254971	0.726049	0.34665	3.4211	1.0415e-14	2.3948e-12
Mia2	90.9476	96.4776	96.6861	45.1083	52.0081	48.027	1.16	1.1802e-14	2.6595e-12
Ctrb1	3.89792	2.99553	4.39608	21.462	52.251	68.5512	-3.4751	1.1711e-14	2.6595e-12
Slf2	14.4124	15.677	16.9098	7.53608	6.98214	8.7068	1.213	1.4031e-14	3.1307e-12
Igf1r	22.8759	21.4753	21.3981	9.66784	9.04104	6.48396	1.5794	1.6041e-14	3.544e-12
Ube2q2	95.4603	86.2755	61.4042	27.3966	23.8348	30.6916	1.7672	1.9229e-14	4.1666e-12
Klf7	8.14282	8.77767	8.31939	4.46303	4.10512	3.52974	1.2569	2.0885e-14	4.4823e-12
Etv6	22.7999	19.4347	20.0168	11.5273	8.79218	9.75915	1.2493	2.1249e-14	4.5174e-12
Zbed4	11.8933	11.3933	11.4037	4.17847	5.36821	5.12823	1.4303	2.1556e-14	4.5398e-12
Cntfr	12.9506	19.4973	27.8399	4.73551	3.76768	4.54693	2.4066	2.1993e-14	4.5891e-12
Prrx2	16.8848	18.8059	13.1383	5.08604	5.81487	4.47227	1.8585	2.3696e-14	4.8989e-12
Sri	198.041	193.258	183.292	98.6046	108.838	104.918	1.0715	2.493e-14	5.1072e-12
Ggt1	24.2106	17.6565	20.2352	7.2869	5.62126	8.39279	1.7434	3.4175e-14	6.9381e-12
Leo1	47.2285	44.1666	47.1918	22.1668	25.3568	24.3861	1.1379	4.3378e-14	8.728e-12
Ehd1	53.5347	53.5881	52.1726	25.5816	28.5598	22.7028	1.2432	5.3166e-14	1.0603e-11
Sh3rf3	3.77008	3.78643	2.59156	0.954393	0.659574	0.587379	2.4058	5.8722e-14	1.1608e-11
Sqle	66.4205	61.9465	69.1306	29.1911	34.7262	29.1944	1.2749	6.0885e-14	1.1931e-11
Kif1a	29.4995	38.8641	27.2452	0.590506	3.28168	2.26519	4.1272	6.5165e-14	1.2659e-11
Trmt6	25.089	26.3825	24.2219	13.0368	14.2352	13.952	1.0692	7.0955e-14	1.3666e-11
AABR07006480.1	2.97512	10.7165	7.14236	0.257656	0.165161	0.433707	4.809	8.3881e-14	1.6019e-11
Angpt1	11.8938	13.0255	13.8115	6.25549	4.27823	5.7872	1.4491	8.5879e-14	1.6263e-11
Zmiz1	63.9823	62.7326	61.0452	34.268	37.6138	34.7304	1.0087	8.9287e-14	1.6767e-11
Herc3	28.9485	28.1412	24.0512	5.97206	9.89198	7.88422	1.9561	9.1996e-14	1.7133e-11
Ddhd1	39.8643	49.6485	33.3742	7.82115	13.0157	10.5874	2.151	9.5453e-14	1.7631e-11
Igfbp2	23.4972	27.7017	34.8865	107.138	105.581	157.74	-1.9106	1.5315e-13	2.7833e-11
AC125982.2	20.031	30.4667	37.6516	5.73866	5.65932	5.64723	2.5663	1.6115e-13	2.9052e-11
Pfkfb3	47.1533	50.597	48.4075	12.5981	19.8534	16.5327	1.7616	1.8682e-13	3.289e-11
Echdc2	4.9411	4.5031	4.1199	12.6647	11.7479	12.9714	-1.2679	2.0414e-13	3.5661e-11
Ltn1	36.8622	43.4376	30.3615	9.27101	13.668	11.7735	1.8588	2.4806e-13	4.2671e-11
Heatr5b	14.5746	16.5301	13.9056	8.8826	8.19491	7.76472	1.0535	3.2335e-13	5.4787e-11
Fam126a	27.3601	36.7301	23.0766	6.52938	8.55582	9.71557	2.003	3.8054e-13	6.3996e-11
Lss	8.84487	9.67653	9.73849	3.17767	4.16644	2.80643	1.6647	4.3662e-13	7.2883e-11
AABR07068127.1	6.92965	7.24607	6.73834	2.09354	0.810257	1.58248	2.4337	5.2298e-13	8.6025e-11
Actn4	312.045	284.679	230.228	122.422	132.683	121.172	1.3287	5.8529e-13	9.5576e-11
Nkd1	9.77383	9.58369	10.1793	22.3261	24.3635	22.8921	-1.0439	6.1472e-13	9.9661e-11
Exoc7	1.88233	8.1137	6.35052	0.491401	0.357948	0.240629	4.1073	6.232e-13	1.0031e-10
Ypel2	40.9079	41.5663	41.2171	17.8603	15.2021	22.4392	1.3541	6.5361e-13	1.0446e-10
Fancm	4.29915	4.9536	6.38617	2.11656	2.03967	2.11852	1.5126	6.694e-13	1.0549e-10
Klkb1	0.669457	1.33092	1.92766	0.0239472	0.0230258	0	6.5708	6.6892e-13	1.0549e-10
Chka	32.1874	31.1106	28.1444	9.80451	13.7943	12.0016	1.548	6.8327e-13	1.0693e-10
Bcar1	85.1769	81.3154	67.9103	23.1113	32.3846	21.1333	1.7991	7.147e-13	1.1107e-10
Fmn1	4.17632	5.87355	4.15422	1.84152	1.50074	1.91658	1.6326	7.4587e-13	1.1513e-10
Ankrd44	5.37405	6.19034	5.81706	2.23512	1.08863	1.28149	2.126	7.542e-13	1.1562e-10
Tmem106b	48.4626	57.8897	49.7397	27.055	27.9009	23.7023	1.1822	9.5047e-13	1.4472e-10
Trim25	41.1493	48.7139	46.6939	27.7553	20.9081	23.4436	1.1218	9.682e-13	1.4643e-10
Slc23a2	54.4691	56.7717	54.697	16.1919	23.9032	22.4982	1.5928	1.137e-12	1.6857e-10
Ubash3b	13.9897	15.2933	12.2228	7.31337	4.8634	5.3439	1.4478	1.1865e-12	1.7475e-10
Uchl1	12.6618	12.5288	15.8977	48.7307	36.278	54.7863	-1.5659	1.2574e-12	1.828e-10
Myo10	140.956	111.771	90.2195	13.894	29.2122	26.0369	2.4905	1.3345e-12	1.9154e-10
LOC100365958	26.5915	20.3611	33.427	2.7695	5.31313	6.42397	2.6532	1.3262e-12	1.9154e-10
Krt28	4.55334	5.4628	4.62624	0.323413	0.777419	0.925467	3.0372	1.3684e-12	1.9517e-10
Cdc25a	18.6643	20.7814	17.9016	7.2284	9.1855	8.87791	1.3705	1.4005e-12	1.985e-10
Siglec5	2.23213	2.47658	2.50866	0.780494	0.60699	0.938971	1.8337	1.609e-12	2.2661e-10
Slc6a5	0.627556	1.11124	2.18356	0.111868	0.115837	0.152092	3.5625	1.8327e-12	2.5652e-10
C1qtnf3	0.157238	0.246707	0.275851	1.77877	1.86581	2.69474	-3.0185	1.8528e-12	2.5773e-10
Plscr1	44.6507	37.9407	30.4109	8.48477	9.22933	14.338	2.0116	1.8808e-12	2.5844e-10
LOC100911881	1.82477	5.54907	2.42573	0.309547	0.0892908	0.0937896	4.5327	1.9043e-12	2.6008e-10
Chrna7	11.3161	10.8994	10.2013	0.330294	1.63754	0.906934	3.6602	2.0162e-12	2.7371e-10
Mcf2l	6.84628	8.17516	7.10363	4.29612	3.58486	4.18161	1.0736	2.2203e-12	2.9961e-10
Kifc3	72.5467	79.0412	66.4231	18.1282	27.2589	14.5094	2.0475	2.6513e-12	3.5354e-10
Slc9a3	4.22877	4.15875	3.99176	0.300966	0.248871	0.875418	3.3178	2.709e-12	3.591e-10
Epas1	80.3279	78.7552	75.0169	41.6905	46.6931	39.9421	1.0589	2.7256e-12	3.592e-10
Ssh2	3.21862	3.30713	2.94855	1.84044	1.41193	1.63137	1.1558	2.9243e-12	3.8313e-10
Dbt	31.6651	35.3052	32.4507	17.322	18.4555	19.9327	1.0288	3.4718e-12	4.5224e-10
Frrs1	52.6494	49.7337	43.5965	8.74359	16.2102	14.6474	2.0644	3.7921e-12	4.8831e-10
Polr3g	25.7092	25.731	26.1379	4.07197	8.12622	7.47223	2.1606	4.2985e-12	5.4728e-10
Sdr9c7	12.7994	15.7049	12.9418	0.519878	2.05762	1.89265	3.3856	4.385e-12	5.5515e-10
Ephx1	47.0829	53.6734	63.5346	149.293	129.368	157.389	-1.2109	6.2072e-12	7.6857e-10
Tubb2a	38.4641	39.1994	29.6312	9.92741	14.8767	10.6886	1.7811	7.63e-12	9.2941e-10
Klhl29	27.9913	34.3903	27.599	1.72052	6.27295	3.53353	3.1327	8.1379e-12	9.8595e-10
Pex1	17.2925	17.3017	19.0011	10.9063	8.15933	10.4475	1.0612	8.2745e-12	9.9396e-10
Dot1l	39.0608	33.581	35.573	18.7886	19.6091	21.8274	1.039	8.2922e-12	9.9396e-10
Sars2	89.67	98.1954	125.924	7.59933	23.5758	16.1614	2.9003	8.8869e-12	1.0596e-09
Nfil3	16.3848	12.2045	9.74484	3.69086	4.47793	3.99962	1.8456	9.2038e-12	1.0859e-09
Dusp1	120.072	103.093	102.452	16.5341	36.0208	21.6875	2.3095	1.0134e-11	1.1894e-09
AABR07037307.1	24.9981	21.6959	25.1071	57.8854	65.5667	72.1034	-1.2538	1.0311e-11	1.2039e-09
AABR07068161.1	4.61856	4.90443	4.61255	2.09455	2.52012	2.4861	1.1839	1.1573e-11	1.3443e-09
Nacc2	24.9338	24.7433	25.5716	15.4843	13.6103	11.4949	1.0875	1.3214e-11	1.5193e-09
Fli1	35.788	38.7791	31.8835	9.14369	14.5	12.9391	1.7259	1.3762e-11	1.5584e-09
Bmp2	3.19004	4.08891	3.04697	11.237	8.96334	12.5173	-1.4642	1.7549e-11	1.9774e-09
Fmnl1	17.3781	16.7861	17.7473	4.9128	7.77531	5.40694	1.704	1.8241e-11	2.0451e-09
Edn2	43.9199	7.13639	8.85215	1.05246	0.337321	0.354316	5.3201	1.8649e-11	2.0805e-09
Cyyr1	9.68491	11.1697	10.9155	2.8842	4.51703	4.00013	1.6635	1.9145e-11	2.1252e-09
LOC690414	16.2096	0.876011	3.18938	0.0263562	0.101368	0.133094	6.4612	1.9337e-11	2.1361e-09
Klf12	2.68417	3.16135	3.17857	1.17445	0.665971	1.09491	1.826	2.3474e-11	2.5555e-09
Adgrl4	6.99304	7.15897	5.9557	4.01694	3.21864	3.57098	1.0948	2.8457e-11	3.0831e-09
Zfp821	7.02084	7.9908	7.47577	18.9976	15.2273	18.3442	-1.0256	3.2722e-11	3.5282e-09
Fam181b	1.92613	2.2041	2.13418	9.65416	5.95454	7.4128	-1.6722	3.7145e-11	3.986e-09
Sema3b	4.46352	4.47349	5.44451	14.3924	11.4252	16.3091	-1.351	4.2114e-11	4.4766e-09
Syt7	0.948986	0.757778	0.832429	5.06277	2.68617	4.49717	-2.064	4.4494e-11	4.7014e-09
Adipor2	96.8888	97.6155	86.913	34.0342	46.773	43.5743	1.3656	5.3736e-11	5.6323e-09
Il23r	26.5266	25.3711	25.6166	0.231822	1.73545	2.50856	4.2882	5.7634e-11	5.9852e-09
Tnc	37.2243	54.4686	40.8257	4.88549	12.466	8.69458	2.5221	5.8372e-11	6.034e-09
Nol4l	31.251	45.3387	39.555	13.3985	17.3698	14.092	1.5608	6.0195e-11	6.1665e-09
Usp16	43.8194	43.3452	37.8522	21.7495	23.0752	25.2812	1.0278	6.3125e-11	6.4368e-09
Cd93	21.0223	22.1056	17.5148	7.58405	10.066	8.69453	1.391	6.9331e-11	7.0377e-09
Mrc1	9.59831	10.7586	9.9186	4.17686	5.11144	5.39894	1.2341	7.0751e-11	7.1178e-09
Prss23	196.86	204.386	164.759	32.3505	65.2023	56.004	2.0625	7.1371e-11	7.1482e-09
Acsl3	95.6358	91.1031	86.6362	52.3956	43.5193	58.4154	1.0233	7.3966e-11	7.3753e-09
Nf2	77.8463	69.1918	59.3048	23.9051	33.1336	27.7082	1.471	7.5908e-11	7.5026e-09
Mtfr1	19.1517	19.0436	18.1968	7.65996	9.85761	8.64818	1.2969	7.6904e-11	7.5678e-09
Myct1	17.2548	20.7011	15.8251	5.51504	7.52869	7.18598	1.5992	8.8341e-11	8.5809e-09
Utrn	18.6285	23.788	21.0716	12.6443	10.5402	12.4921	1.0298	8.8782e-11	8.5867e-09
AABR07006310.1	21.106	25.1361	20.0663	12.1168	12.2714	11.4744	1.0808	9.4571e-11	9.1075e-09
AABR07026399.1	1.96245	1.73065	1.1288	0.0529371	0.0509001	0	5.7204	9.554e-11	9.1616e-09
Raph1	3.82537	4.37403	3.98306	2.14178	1.94146	2.34476	1.1194	9.7978e-11	9.3556e-09
Cdyl2	4.43856	4.27674	3.55415	1.93953	1.50066	1.39262	1.5429	1.052e-10	1.0003e-08
Itgax	5.93552	5.46646	4.24313	2.21247	2.44036	2.19425	1.3842	1.0599e-10	1.0036e-08
Rps4y2	3.39391	3.55005	3.75677	11.701	10.0362	9.36681	-1.3412	1.1047e-10	1.0372e-08
Rbm46	6.79604	8.6856	6.42417	1.66699	2.73818	1.75375	2.0139	1.3255e-10	1.2343e-08
LOC691170	13.9611	16.4088	14.2069	8.46147	6.52151	8.55925	1.1211	1.5886e-10	1.4553e-08
Camkk1	1.93599	1.80698	1.85497	5.61977	4.09191	5.65102	-1.2558	1.5847e-10	1.4553e-08
Npas2	27.1922	25.4409	28.8258	6.32142	3.27662	9.3638	2.3089	1.6719e-10	1.5192e-08
Fosb	3.54068	2.81273	1.82278	0.647344	0.797992	0.569975	2.2095	1.7029e-10	1.5411e-08
Uba2	91.05	106.441	101.158	38.0628	52.3594	39.3892	1.3888	1.7728e-10	1.598e-08
AC108574.1	6.13196	5.71508	5.47449	2.53246	2.34873	3.24244	1.2887	1.8598e-10	1.6565e-08
AABR07012131.1	2.12875	3.0415	2.10196	0.0234145	0.175605	0.255396	4.1759	1.9665e-10	1.7435e-08
Csn1s1	1.73469	1.30971	1.89536	0	0.0962996	0	5.8274	1.9728e-10	1.7435e-08
Cnga1	2.6666	2.72058	2.41974	1.08939	0.960181	1.13081	1.4925	1.9962e-10	1.7572e-08
Slc26a2	12.802	12.8186	16.6028	5.14762	6.30885	6.73571	1.405	2.0464e-10	1.7944e-08
Fcho1	0.548642	0.812703	0.774195	2.62982	2.26444	2.74522	-1.6377	2.0874e-10	1.8232e-08
Rex1bd	77.7688	81.3848	68.6644	26.1177	37.417	32.0985	1.439	2.3851e-10	2.0752e-08
Kng1	1.50547	0.951263	0.653992	0.141554	0.113423	0.119138	3.2523	2.685e-10	2.3183e-08
Ddhd2	24.8758	29.7803	24.2309	12.8817	14.6737	13.873	1.1208	2.9743e-10	2.5485e-08
Nmrk1	19.651	18.5206	18.4728	4.15685	7.78156	4.81129	1.9377	3.0313e-10	2.5875e-08
RGD1559459	7.31998	7.62489	9.10151	0.662661	1.7803	1.85032	2.6644	3.1392e-10	2.6695e-08
AABR07072761.1	3.53784	4.15095	5.74689	1.11398	1.14021	0.798442	2.3318	3.4023e-10	2.8823e-08
Rell1	24.2522	27.4534	21.4354	15.2791	12.5901	12.6791	1.0497	3.7043e-10	3.1148e-08
Aldh1b1	1.51223	1.18635	1.44709	4.75045	5.58722	4.14095	-1.6151	3.8617e-10	3.2231e-08
Usp12	21.7918	27.7662	17.126	7.0258	8.74564	8.39131	1.6548	4.0764e-10	3.3822e-08
Inhbb	48.5899	38.8783	59.7833	132.96	146.785	160.233	-1.3872	4.1164e-10	3.3855e-08
Ccrl2	1.50797	1.28441	1.65345	5.28833	5.68129	9.30372	-1.9953	4.5049e-10	3.6782e-08
F2rl2	5.16533	2.36052	4.53091	0.0825186	0.416552	0.458375	3.83	4.6114e-10	3.7516e-08
Ttc21b	17.2436	20.9535	18.2196	9.60211	10.7827	10.6906	1.0523	5.1611e-10	4.1836e-08
Elk3	26.7856	30.1476	25.7239	14.1414	16.4433	15.1939	1.0435	5.2255e-10	4.2056e-08
Itgal	7.06889	7.86038	7.46283	3.78545	4.39422	3.54513	1.1243	5.8524e-10	4.6934e-08
Tlcd4	10.4287	15.7764	10.6254	2.50622	4.1675	3.60323	2.0263	6.0551e-10	4.8387e-08
Mmrn1	6.7563	7.6068	6.49398	2.84334	2.99306	3.92643	1.2892	6.1661e-10	4.91e-08
Mtss1	26.391	33.137	32.1552	19.1664	15.4609	14.6466	1.0948	6.3298e-10	5.005e-08
Igf2r	46.4723	48.2772	42.5049	28.016	27.3966	22.275	1.0157	6.4619e-10	5.0915e-08
Egfr	16.1458	21.3925	16.8138	8.63927	9.03197	9.96214	1.1696	7.2356e-10	5.6616e-08
Sh3bp5	46.2134	52.1504	42.8861	19.5706	25.8273	20.5277	1.2873	7.8514e-10	6.1011e-08
Grik5	3.28454	3.83639	4.54636	11.8587	8.87561	11.9602	-1.2856	8.3553e-10	6.4703e-08
Pfkp	191.603	177.456	161.376	66.9662	94.1494	80.7338	1.32	8.4564e-10	6.5262e-08
Tead4	13.5129	14.1249	12.8237	2.35236	5.04652	4.04125	2.0014	8.6869e-10	6.6812e-08
RGD1563888	9.1075	7.68196	7.49756	4.16471	4.05369	3.25809	1.2755	9.0275e-10	6.9195e-08
Tmem140	17.1757	15.4734	13.9314	4.50655	6.9243	6.24395	1.5837	9.2491e-10	7.0654e-08
Fgd5	9.00058	11.1913	8.4312	3.10832	4.43423	4.08313	1.487	9.3109e-10	7.0885e-08
Slc46a1	5.99421	6.72525	5.76635	14.4816	13.872	17.6667	-1.1202	9.4392e-10	7.162e-08
LOC690045	3.49798	3.93563	4.12723	0.146717	0.314698	0.797888	3.3875	1.0281e-09	7.7744e-08
AABR07044362.1	2.20216	2.06415	2.04876	11.3924	6.46681	7.31941	-1.7892	1.0948e-09	8.2511e-08
Idi1	201.036	139.489	151.803	43.8488	64.7715	68.5816	1.6611	1.1621e-09	8.7002e-08
Rgs20	1.42257	1.83201	2.18941	6.01162	4.83907	5.82436	-1.4141	1.2089e-09	8.9909e-08
Mtf1	1.12151	0.652016	0.722451	0.0576691	0.16635	0.0800852	3.2098	1.4207e-09	1.0497e-07
RGD1565355	1.50299	2.46146	1.8252	0.73013	0.800618	0.65582	1.5972	1.5137e-09	1.1147e-07
Taok1	14.3398	17.7064	18.0567	8.69208	6.33334	9.23132	1.2476	1.5284e-09	1.1219e-07
Slc39a14	18.0297	15.3485	13.4959	6.57231	8.27211	6.43867	1.328	1.6732e-09	1.2242e-07
Phex	6.63528	11.6976	13.0918	3.8037	2.6528	3.58153	1.8482	1.6966e-09	1.2373e-07
AABR07049862.2	16.8918	20.9449	19.9663	5.22388	7.29737	7.46595	1.7218	1.7419e-09	1.2663e-07
Niban1	30.5793	26.4825	22.7383	10.7149	13.9456	10.8477	1.3565	1.748e-09	1.2666e-07
Rasd1	17.3301	16.1057	26.7317	174.112	64.5381	101.741	-2.2849	1.7931e-09	1.2926e-07
Igsf1	0.941927	1.04412	0.953929	3.1421	2.21509	2.81765	-1.2733	1.8591e-09	1.3342e-07
Dusp14	72.9432	64.7252	59.0386	8.49377	22.0824	15.5744	2.2666	1.8922e-09	1.3537e-07
Pdk4	28.6446	28.6504	19.5708	13.2441	10.514	10.665	1.3585	1.9655e-09	1.4016e-07
Cpd	51.5291	62.1347	68.6993	32.2575	18.6603	27.3949	1.4253	1.9895e-09	1.4098e-07
Sestd1	27.1051	25.5828	25.9754	11.9857	15.2478	14.5727	1.1012	2.0326e-09	1.4314e-07
Sec24a	10.1719	8.91452	7.52803	4.6056	3.66633	4.96495	1.207	2.2252e-09	1.5573e-07
Itga10	0.771519	0.631284	0.735894	0.172555	0.130362	0.0497928	2.798	2.4324e-09	1.697e-07
Fam91a1	58.2981	58.3203	53.2432	28.4793	35.2198	30.3713	1.0421	2.7126e-09	1.8867e-07
Nacad	1.80278	3.35699	3.4136	0.969792	0.86391	0.792207	1.9041	2.8197e-09	1.9432e-07
Slc25a37	9.63192	10.118	8.02857	5.32245	3.8098	3.94202	1.2885	2.9661e-09	2.0255e-07
Synpo	43.1958	50.1701	45.5905	19.2303	25.7097	17.8107	1.334	2.9583e-09	2.0255e-07
Selp	0.379505	0.425319	0.426519	3.93218	1.36036	4.3754	-2.7595	3.0634e-09	2.0793e-07
Dhrs3	55.2169	66.9196	58.3864	30.7639	36.3576	31.5078	1.0626	3.1754e-09	2.1488e-07
Lekr1	8.04621	6.00283	4.83118	2.74812	2.36052	2.33142	1.5406	3.2812e-09	2.2139e-07
Crym	9.52828	11.1844	12.427	34.4257	23.6542	30.4715	-1.2151	3.3002e-09	2.22e-07
Mir6316	11.9563	8.03979	18.3536	0	0	0	8.0299	3.4735e-09	2.3158e-07
Atp8a1	10.5922	12.3215	11.4362	5.60985	2.53889	3.06732	1.8267	3.4694e-09	2.3158e-07
Wfdc10a	24.4864	30.7772	49.6871	265.212	114.753	187.627	-2.2235	3.5001e-09	2.3267e-07
Cntnap1	3.6245	3.84909	4.24116	11.7427	7.79449	9.9533	-1.1286	3.7236e-09	2.4608e-07
Proser2	14.5454	14.5219	14.7104	5.85176	8.18654	6.31622	1.2915	3.7597e-09	2.4773e-07
AABR07026012.1	2.76255	3.51086	3.90543	1.32399	1.23061	1.18118	1.6431	3.881e-09	2.5498e-07
Mest	16.2054	22.2513	25.2159	78.5048	51.9064	80.2915	-1.5233	4.0887e-09	2.6785e-07
Zmpste24	116.957	115.415	120.862	34.9922	59.4203	40.4957	1.5706	4.268e-09	2.7878e-07
Flt1	10.8315	12.6635	11.5297	3.17694	5.50959	4.44164	1.5983	4.4793e-09	2.9174e-07
Dusp6	19.3892	13.4894	12.8009	6.60635	6.79657	5.02122	1.5032	5.1269e-09	3.3105e-07
Hba-a3	174.962	156.473	163.581	362.367	343.204	462.534	-1.0429	5.7827e-09	3.7126e-07
Clec14a	21.5125	26.507	21.6745	9.27473	12.445	11.4343	1.26	5.9038e-09	3.7796e-07
Eaf1	17.6282	16.2791	14.3104	7.51719	9.2579	8.697	1.1106	5.941e-09	3.7926e-07
Slc6a6	35.632	40.0919	36.2726	14.0825	20.0918	13.0146	1.4324	6.0392e-09	3.8444e-07
Syne3	3.93735	4.35751	2.88173	1.63995	1.1583	0.909936	1.7935	6.3988e-09	4.0505e-07
Samd11	8.18202	9.08339	9.12544	27.0198	25.5139	18.5882	-1.2349	6.439e-09	4.0532e-07
Dhtkd1	1.25879	1.3114	1.31413	3.40597	2.67182	3.06425	-1.0351	6.5146e-09	4.0777e-07
Cux2	0.837447	0.950173	1.01412	2.80477	2.06953	2.83888	-1.2591	6.8922e-09	4.2669e-07
Bag4	33.9661	39.9297	36.434	8.03931	14.0664	15.2325	1.7473	6.9824e-09	4.3109e-07
P2ry2	17.2339	15.9562	10.5213	3.50911	5.49786	2.7705	2.0749	7.3813e-09	4.5447e-07
Serpine2	70.5854	69.6075	89.2491	176.317	192.569	170.199	-1.0405	7.4496e-09	4.5743e-07
Nav3	1.50056	1.83549	1.90832	0.532376	0.626624	0.852873	1.5749	7.613e-09	4.6367e-07
Stard4	8.6836	9.6687	8.23533	1.80927	3.72464	2.5184	1.9022	7.5771e-09	4.6367e-07
Cpeb2	3.79931	4.03152	3.39508	1.80292	1.06939	1.71447	1.496	8.3515e-09	5.0456e-07
Zc3h12c	4.5119	6.23645	5.67276	2.42318	1.03112	1.55171	1.9261	8.6633e-09	5.22e-07
Syn2	4.37241	5.73937	4.66262	1.45774	1.31122	2.33901	1.7299	8.9192e-09	5.3599e-07
Sema4d	6.07514	4.74348	4.57684	2.50662	2.6483	2.0465	1.2885	9.7935e-09	5.8696e-07
Pcdh10	2.08758	2.19048	2.2437	4.98272	4.69117	5.91875	-1.0612	1.0157e-08	6.0551e-07
Arhgap32	24.9706	20.137	18.6018	12.8659	8.59379	10.6901	1.19	1.0704e-08	6.3478e-07
Ca11	14.3922	18.2125	16.6753	35.5929	39.3332	38.1604	-1.0058	1.0907e-08	6.434e-07
Trim67	2.11622	3.1949	2.68266	0.0112329	0.118807	0.317654	4.3427	1.1609e-08	6.8128e-07
Insig1	87.5904	74.9244	75.0542	14.0612	32.5421	21.1984	1.9851	1.2063e-08	7.0606e-07
Qsox1	10.0602	8.76463	11.9691	33.8939	21.7055	29.409	-1.2613	1.2222e-08	7.1351e-07
Olr59	1.67398	1.91447	2.01179	0.835021	0.865452	0.799532	1.3582	1.3117e-08	7.638e-07
Pttg1	6.18106	5.12049	5.39018	13.6502	12.0956	14.7474	-1.0828	1.3328e-08	7.7411e-07
Kalrn	13.5183	16.9568	14.0368	3.37172	6.63999	3.78331	1.8683	1.3798e-08	7.9934e-07
Chst10	0.413632	0.457385	0.387017	2.33679	1.27614	2.03929	-1.961	1.4603e-08	8.4161e-07
Atp6v0d2	14.8349	15.0967	12.9654	0.356357	2.35568	2.02448	3.347	1.4909e-08	8.571e-07
Itga1	4.22517	7.25191	5.78552	2.6574	1.56028	1.5562	1.7865	1.5224e-08	8.7294e-07
Atxn2	65.9003	62.7885	67.3184	34.8542	42.5163	34.1031	1.0037	1.5464e-08	8.8001e-07
AC096301.1	8.9392	11.9206	6.05465	0.372385	1.74552	1.03426	3.2626	1.6239e-08	9.1944e-07
Ptpn20	0	0.0545536	0.0426986	2.45297	0.49097	0.879735	-5.0442	1.7744e-08	9.9613e-07
Cdkn1a	109.031	70.8434	54.2534	21.8607	30.0672	25.2786	1.7882	1.777e-08	9.9613e-07
Trib3	3.29589	3.23479	1.83045	0.722037	0.848532	0.810258	2.0032	1.8289e-08	1.0202e-06
Adamts1	49.993	42.0773	25.9851	11.8616	14.2412	7.24062	2.0134	1.8872e-08	1.0501e-06
Slc6a7	14.1615	14.5418	12.5288	2.05295	4.67212	4.69884	2.0315	2.0142e-08	1.118e-06
Trip6	5.54237	6.43067	6.57752	16.932	12.2668	14.2732	-1.0267	2.0302e-08	1.1241e-06
Kdm6a	39.1868	34.1931	30.6131	18.2048	18.045	22.2184	1.0257	2.0677e-08	1.1393e-06
Rnf43	13.0449	12.1855	12.4573	7.26955	3.79992	5.36633	1.4053	2.1231e-08	1.1669e-06
Man2a1	52.6492	57.0645	51.6921	24.7664	33.0532	25.1135	1.1481	2.1428e-08	1.1749e-06
AABR07058699.1	1.56995	1.87678	1.0711	0	0	0	7.6283	2.1764e-08	1.1904e-06
Patz1	4.65998	4.12284	5.48359	15.4659	10.3567	11.6968	-1.192	2.184e-08	1.1917e-06
Padi3	6.90445	7.28214	6.31279	0.100186	0.982573	0.748763	3.6484	2.2602e-08	1.2303e-06
Nr0b1	1.01763	1.95782	1.52493	6.0351	4.9643	5.35535	-1.6599	2.5131e-08	1.3581e-06
AABR07069466.1	0.837437	0.98546	1.57629	6.93296	3.50561	6.46566	-2.1044	2.6093e-08	1.4034e-06
Aak1	6.7374	8.38642	7.59073	4.13786	2.1147	3.30632	1.4572	3.0856e-08	1.6516e-06
Iqch	0.788592	2.02625	1.84744	12.9682	7.76753	6.36889	-2.3321	3.2943e-08	1.7541e-06
AABR07035839.1	16.5861	15.4524	19.1423	3.69949	7.69961	4.65389	1.8501	3.4515e-08	1.8258e-06
Ccno	2.03876	1.91751	2.08641	20.7861	6.15083	9.71602	-2.3801	3.4856e-08	1.8352e-06
AABR07017512.1	0.215332	0.289593	0.0944424	11.9141	1.27758	6.12826	-4.7823	3.8513e-08	2.0183e-06
Epdr1	31.4703	41.694	34.7692	6.5786	15.0483	7.82502	2.0486	3.9612e-08	2.0663e-06
Elmo1	61.4532	59.5902	50.5551	10.3402	23.0611	19.4354	1.8781	4.0616e-08	2.1089e-06
Ptpn22	2.54144	3.06687	4.12119	1.19805	0.978071	1.4497	1.6234	4.1076e-08	2.1279e-06
Mycl	2.82386	2.92308	4.25598	16.1363	8.84417	10.591	-1.6225	4.1179e-08	2.1284e-06
Fgf9	6.28321	6.00556	7.05074	3.12028	3.1047	1.97549	1.4313	4.2391e-08	2.186e-06
Cenpe	12.612	24.0093	26.3088	5.09244	7.45441	7.13463	1.8629	4.2597e-08	2.1916e-06
Mxra8	219.236	219.837	175.427	72.6126	107.993	64.2427	1.512	4.375e-08	2.2407e-06
Svep1	1.80156	1.79255	1.61553	0.709325	0.963154	0.629091	1.3653	4.3653e-08	2.2407e-06
RGD1311946	24.4776	20.2432	22.1096	9.76992	13.1853	10.4572	1.1875	4.6358e-08	2.3582e-06
Aqp8	0.691969	0.288044	0.60698	6.03873	2.40465	3.44989	-2.6951	4.7202e-08	2.3957e-06
Osmr	12.805	13.6319	6.54263	1.85599	3.72387	1.91783	2.3151	4.921e-08	2.4809e-06
LOC100302465	1.98681	1.59206	1.23084	0.36779	0.579572	0.464319	1.9533	5.348e-08	2.6722e-06
Plekhs1	0.17899	0.240717	0.850448	24.7276	1.99413	7.96939	-4.5325	5.4103e-08	2.6974e-06
Robo1	6.11745	5.47105	3.91725	2.70526	2.22611	2.49712	1.2602	5.4737e-08	2.723e-06
Il27	6.53038	6.09494	5.6344	0.0880783	0.889235	0.800604	3.5302	5.7233e-08	2.8346e-06
AABR07065531.26	7.57329	7.31235	14.7625	37.1187	43.6272	72.3416	-2.176	5.7677e-08	2.8441e-06
Espn	1.11557	0.919718	1.69841	6.23484	3.77345	4.54959	-1.7573	5.9767e-08	2.9343e-06
Slc4a5	1.2505	1.10309	0.743072	0.273803	0.303156	0.351949	1.9295	6.3341e-08	3.0963e-06
Zdhhc23	3.68508	4.89877	3.79172	1.85688	2.18891	2.21973	1.1734	6.5172e-08	3.1789e-06
Phka1	30.414	30.0742	29.4336	8.30918	15.4847	9.50227	1.613	6.8054e-08	3.3052e-06
Pi4k2b	12.7624	14.1452	14.9201	7.71212	6.73648	9.21512	1.0194	7.0758e-08	3.4071e-06
Cpa2	1.87818	0.880827	1.6475	10.3651	5.46312	6.38665	-2.1275	7.1654e-08	3.4283e-06
Pdgfb	16.0792	20.2076	15.5436	7.60205	9.65949	8.9981	1.1704	7.1649e-08	3.4283e-06
Dusp16	50.5432	52.023	54.7623	12.8833	25.1512	20.3603	1.6102	7.2042e-08	3.4396e-06
Smoc2	10.9255	22.9213	21.5657	92.446	53.5419	112.7	-2.0182	7.273e-08	3.4651e-06
Ankrd33b	1.6725	1.89595	1.88866	0.79082	0.760389	0.702857	1.4714	7.5072e-08	3.5691e-06
Pcdh19	1.88685	2.36215	2.00596	1.00154	0.564041	0.953715	1.518	7.6919e-08	3.6415e-06
B4galnt4	0.241606	0.233281	0.342351	1.62845	0.91889	1.10417	-1.9509	7.7579e-08	3.6651e-06
Pdzrn4	7.15972	8.55899	5.41545	0.783565	2.38433	1.29413	2.4148	7.9561e-08	3.743e-06
Adamts4	3.62174	2.73698	2.31368	1.50914	1.16509	1.32393	1.3165	8.4366e-08	3.9526e-06
Bhmt	53.3056	52.4756	48.5876	2.89822	14.4139	7.5028	2.8006	8.7417e-08	4.087e-06
LOC103690044	0.0369247	0	0.064779	1.57972	1.10999	2.97615	-5.595	8.9694e-08	4.1848e-06
Fcrl1	0.60603	0.856825	0.776948	0	0.0737564	0.0387363	4.4849	9.459e-08	4.4041e-06
Fosl2	75.8291	61.7109	50.4985	28.5855	26.6028	35.5716	1.2472	9.4923e-08	4.4105e-06
Ms4a4e	7.00163	5.27954	4.85035	1.24072	2.27234	1.55144	1.9394	9.5263e-08	4.4172e-06
Sytl2	5.2274	0.414025	4.87701	0.0303941	0.233796	0.0767425	5.1041	9.5874e-08	4.4364e-06
Ccnb3	3.25787	3.30126	4.15264	0.453708	1.07384	1.19845	2.1547	9.7259e-08	4.4912e-06
Acsbg1	64.7798	63.4913	71.9727	154.864	180.323	276.912	-1.42	1.0034e-07	4.6148e-06
Hbegf	9.57751	7.03104	5.74439	2.88251	2.46076	3.61864	1.5164	1.0033e-07	4.6148e-06
Phc3	7.62027	12.507	10.5013	5.0704	2.55294	3.64174	1.6521	1.0328e-07	4.7401e-06
Grip2	6.83478	3.76951	2.30737	0.377679	0.99721	0.266404	3.145	1.0691e-07	4.8969e-06
AABR07007068.1	0.266111	0.318118	0.42239	4.51431	0.96235	5.24372	-3.194	1.0781e-07	4.928e-06
B3gnt4	2.34856	2.51243	1.73236	0.329359	0.633371	0.620931	2.2423	1.0862e-07	4.955e-06
H1f10	8.27738	8.06409	10.348	24.5056	25.161	20.2006	-1.1943	1.1062e-07	5.036e-06
Stra6	0.275553	0.308818	0.338393	7.2093	1.07902	2.79339	-3.3543	1.1476e-07	5.1932e-06
Rsph4a	0.0903159	0	0.105631	3.48001	0.500128	3.25202	-4.9879	1.2251e-07	5.5325e-06
Tbc1d14	45.3358	42.5725	33.9157	14.1238	21.7815	18.3138	1.3531	1.2318e-07	5.5518e-06
Slco5a1	7.21925	10.5523	6.07351	0.341974	1.92962	0.763475	3.134	1.2378e-07	5.5678e-06
Pgc	0.275252	0.0987137	0.386312	7.45052	1.56777	2.9047	-3.7448	1.272e-07	5.7072e-06
Tnfrsf12a	162.155	150.76	103.053	20.2148	53.1958	33.9619	2.1281	1.2967e-07	5.798e-06
Tiam2	16.4307	26.0771	21.4347	4.10173	9.03362	4.50797	2.0328	1.3504e-07	6.014e-06
Rab37	0.394993	0.544833	1.01278	16.1238	2.35554	8.05385	-3.5329	1.4559e-07	6.4329e-06
Tmprss6	4.13987	3.84709	3.04641	1.7496	1.92118	1.90296	1.1773	1.4736e-07	6.4987e-06
Pik3ip1	6.34022	8.35242	8.70561	24.482	17.1734	18.1511	-1.1513	1.5671e-07	6.884e-06
AABR07044375.2	8.01618	7.019	6.66154	4.04969	3.00383	2.84355	1.3316	1.5769e-07	6.9134e-06
Wnt2b	29.377	26.3578	18.9021	6.72056	10.9214	5.03762	1.9002	1.5919e-07	6.9659e-06
AABR07047256.1	86.7215	76.9985	56.2459	31.7395	36.339	24.3694	1.4412	1.6003e-07	6.989e-06
Clcn4	1.75096	1.32775	1.62759	0.150508	0.503061	0.231631	2.5794	1.6725e-07	7.2761e-06
Trib1	9.10893	7.72077	5.80797	3.85733	3.52724	3.48234	1.2546	1.6851e-07	7.3025e-06
Atrnl1	7.93784	8.52483	7.46766	4.96443	2.57389	2.98064	1.395	1.7312e-07	7.488e-06
Vipr2	18.3144	26.0503	19.8766	2.40484	7.36486	2.31281	2.5769	1.7792e-07	7.6515e-06
Fbp1	0.286281	0.280007	0.958819	11.3056	1.89411	12.4779	-3.8515	1.9298e-07	8.19e-06
Ston1	14.6681	21.9149	16.6409	10.6698	7.11283	8.13219	1.2417	2.0495e-07	8.6652e-06
Ulbp1	2.55949	2.56638	2.35359	0.824003	0.997705	1.41271	1.4013	2.0592e-07	8.69e-06
Rasgrf1	1.41491	1.02304	1.18508	0.360495	0.115541	0.0758515	2.9338	2.1242e-07	8.9307e-06
Notum	0.295832	0.215504	0.389245	8.30573	1.41878	2.25844	-3.5018	2.1991e-07	9.2113e-06
Kif26a	2.31886	2.19515	2.09356	0.928536	1.24895	0.804551	1.3347	2.3017e-07	9.623e-06
Abcc6	0.235244	0.117174	0.189155	0.720412	0.754722	1.15654	-2.0905	2.4059e-07	9.9847e-06
Nsg2	0.666732	0.88172	0.96499	10.8886	2.83497	4.25203	-2.6137	2.4208e-07	1.0028e-05
Sat2	8.31938	7.82855	9.07266	31.6642	18.2023	21.1745	-1.2875	2.5243e-07	1.0437e-05
Itgb3	7.79677	10.6413	7.8498	3.92153	4.07028	5.06223	1.2043	2.5532e-07	1.0538e-05
Prelid2	5.07936	6.48102	7.25167	2.3246	3.16486	3.19724	1.303	2.6121e-07	1.0722e-05
Reep2	4.36955	4.50528	5.01758	12.2393	11.0613	9.01101	-1.0212	2.8668e-07	1.1725e-05
Naprt	4.29129	5.19746	4.96944	19.4648	10.2438	13.4812	-1.3701	2.9568e-07	1.2071e-05
Slc39a6	49.2573	50.9877	49.7712	15.8826	27.4255	23.1532	1.3573	2.9798e-07	1.2128e-05
Agtr1a	4.59828	6.89701	5.89863	2.95827	2.96751	2.72919	1.2018	2.9874e-07	1.213e-05
Golga7b	0.755397	0.844135	0.969919	0.0270214	0.112587	0	4.3574	3.0061e-07	1.2184e-05
Pim1	12.8405	10.6529	8.53672	5.37776	5.51555	4.92442	1.211	3.0792e-07	1.2458e-05
Phyhip	0.11999	0.0430323	0.0421012	0.552835	0.749882	3.32015	-4.3119	3.1477e-07	1.2712e-05
AABR07024637.1	0.040382	0.0362056	0.177111	7.22617	0.383344	2.95283	-5.1332	3.2166e-07	1.2967e-05
Tmem159	58.8351	63.1448	57.6213	21.2365	34.8519	26.3179	1.3073	3.2504e-07	1.308e-05
Ptgir	1.09605	1.12027	0.932588	0.441863	0.450871	0.464481	1.4081	3.403e-07	1.3645e-05
Gsdmd	21.1823	20.0158	18.5297	40.749	58.5723	67.975	-1.2983	3.5522e-07	1.4193e-05
Col23a1	0.977316	1.13063	1.27209	4.90225	2.94289	4.53196	-1.6655	3.561e-07	1.4203e-05
Ccser2	6.36219	8.05027	6.42464	4.26351	2.58752	3.53859	1.2091	3.7076e-07	1.4762e-05
Cdca3	4.02157	4.58076	4.77007	9.71798	11.465	10.088	-1.0341	3.8516e-07	1.5281e-05
Cd274	2.33305	3.13763	2.52401	1.19968	1.27655	1.03392	1.3811	4.0229e-07	1.5849e-05
Hdhd3	1.46986	1.71892	2.41048	7.78162	5.25775	5.78817	-1.5441	4.2272e-07	1.6567e-05
Smpd5	1.26412	1.28202	1.16339	4.24539	2.83611	4.8215	-1.4798	4.2234e-07	1.6567e-05
Mettl7a	22.0009	23.0575	21.7576	97.6506	43.3598	72.2958	-1.4632	4.2506e-07	1.6606e-05
AC127084.5	1.36952	1.46554	2.07711	7.12401	3.9911	4.80891	-1.4892	4.2631e-07	1.6621e-05
LOC100909664	1.04825	0.356149	0.880786	0.145252	0.0698313	0.128362	2.9404	4.4469e-07	1.7278e-05
Rhbdl2	10.782	12.5878	12.9959	3.8291	6.35103	5.02743	1.4419	4.5647e-07	1.7644e-05
AC139391.1	1.92597	3.12979	2.74531	0.544695	0.618959	0.400089	2.5113	4.5644e-07	1.7644e-05
Chrdl2	0.209909	0.752799	0.797887	15.9651	1.67899	11.7056	-3.8291	4.5998e-07	1.7719e-05
Dipk2b	2.9583	2.47404	2.13702	1.08401	1.04229	1.03284	1.4543	4.6628e-07	1.79e-05
AC134224.1	182.214	153.621	185.372	84.106	112.183	88.4668	1.0595	4.774e-07	1.8296e-05
Ankrd35	2.4519	1.70869	2.7471	0.935279	1.03154	1.00942	1.4068	4.8278e-07	1.8471e-05
Ctse	3.88269	4.22926	3.92863	1.66727	2.08809	2.30649	1.181	4.8579e-07	1.8523e-05
Crebl2	4.62846	5.35813	6.50219	3.34112	2.48306	2.66711	1.1584	4.9184e-07	1.8722e-05
AABR07073181.1	17.2968	16.9595	15.7535	11.1894	6.97159	6.25484	1.2398	4.9764e-07	1.8911e-05
Wnt5b	15.3293	12.6533	10.5412	6.94502	6.90964	5.07801	1.2188	5.0322e-07	1.9059e-05
Lyc2	4.92222	8.4369	7.38659	0.436731	1.60335	1.70418	2.6456	5.1961e-07	1.9647e-05
Kcnq1	2.14802	1.46773	1.9589	7.40378	3.96741	7.43038	-1.5476	5.2386e-07	1.9745e-05
Dclk1	18.2199	15.5689	11.9818	1.45813	4.98078	4.05361	2.2978	5.2513e-07	1.9756e-05
Megf10	16.3826	17.7504	12.6225	0.599501	3.31742	3.30334	2.8654	5.4938e-07	2.0565e-05
Hdac11	1.74333	1.89988	2.04334	8.84072	4.52965	5.2449	-1.5012	5.5739e-07	2.083e-05
C7	29.9458	40.8729	26.1373	4.95441	12.3505	10.6129	1.9735	5.7754e-07	2.1512e-05
Aatk	1.2046	0.983587	1.4466	2.83163	4.29387	4.40893	-1.4799	5.9252e-07	2.1997e-05
Slc35g1	42.1807	52.59	41.3476	3.99344	16.0351	7.86765	2.4524	6.0345e-07	2.2366e-05
AABR07024641.1	0.0208147	0	0.109549	4.3155	0.362252	2.55976	-5.5484	6.2386e-07	2.3047e-05
Colec12	63.566	75.6375	52.7202	38.425	33.7512	25.7416	1.1682	6.2815e-07	2.3167e-05
Arl5a	51.8602	58.4451	46.7947	23.9273	31.47	31.0702	1.0503	6.3409e-07	2.3348e-05
Mmrn2	12.144	14.4491	11.7637	5.61866	7.34643	7.59786	1.0886	6.4727e-07	2.3795e-05
Tef	9.95322	12.1748	10.4562	32.1663	63.5208	29.8581	-1.7688	6.592e-07	2.4155e-05
Tmem150c	15.4948	21.6557	21.4314	7.64473	10.8756	6.8794	1.391	6.6388e-07	2.4287e-05
AC242953.1	16.6691	14.8413	10.5602	5.57143	6.41013	6.63691	1.3675	6.8395e-07	2.494e-05
Ncmap	1.71194	0.867542	0.718191	13.5948	4.71052	7.48362	-2.7583	7.041e-07	2.5592e-05
RatNP-3b	1.05313	1.41631	0.718495	0	0	0	7.1167	7.0869e-07	2.5704e-05
AABR07026281.1	0.584787	0.704536	1.09004	0.0300703	0.0867396	0.15185	3.3363	7.3553e-07	2.652e-05
Prokr2	1.36793	1.41309	0.86081	0.0489324	0.164673	0	4.2525	7.7516e-07	2.7904e-05
Nmnat3	5.5437	4.92162	6.15002	2.59351	3.15297	2.07742	1.2756	8.1539e-07	2.9259e-05
Nrtn	0.61864	0.403387	0.789319	5.3674	2.31349	5.56108	-2.6597	8.2676e-07	2.962e-05
Gpihbp1	54.7187	50.7924	39.3592	3.10476	14.7808	9.29238	2.5807	8.3843e-07	2.999e-05
Zfp90	2.45089	1.67063	1.89954	5.06871	4.68775	5.50979	-1.1483	8.7554e-07	3.1169e-05
AABR07043564.1	0.131031	0.11748	0.252863	1.12116	2.05239	1.21944	-2.9441	9.0499e-07	3.2066e-05
Gtse1	4.50847	4.14452	4.98095	17.3021	8.91636	12.7206	-1.3055	9.1806e-07	3.2339e-05
Lingo1	0.56782	1.01819	1.70962	4.33076	7.40556	5.6236	-2.213	9.1787e-07	3.2339e-05
Actn2	8.62958	13.77	12.0381	1.77236	4.7516	2.09538	2.1693	9.1762e-07	3.2339e-05
Bhlhe41	2.93931	3.65545	4.65758	21.9986	10.9761	10.8988	-1.752	9.5719e-07	3.3494e-05
Ccr5	3.47203	4.66941	5.10511	2.34145	2.31889	2.29384	1.125	9.6675e-07	3.3724e-05
Gdpd2	0.3686	0.660956	1.66124	18.0388	4.47441	6.08341	-3.184	9.6996e-07	3.3784e-05
Tmem65	12.338	12.7033	10.971	3.01236	6.25535	3.88607	1.631	1.056e-06	3.6669e-05
Pemt	3.90529	3.38722	4.35652	35.029	8.89878	20.9517	-2.2564	1.0623e-06	3.6829e-05
Cdkn1c	1.23819	1.88888	2.30191	7.7543	4.78056	5.77386	-1.547	1.1399e-06	3.9206e-05
Padi2	1.65586	1.6108	4.01611	61.3459	4.57814	35.5673	-3.5694	1.1413e-06	3.9206e-05
Prr13	471.806	417.385	371.338	142.964	240.551	195.479	1.3057	1.1623e-06	3.9807e-05
Hap1	10.3413	7.50932	6.94327	4.70575	3.68095	4.7092	1.1203	1.1684e-06	3.9955e-05
Cdh1	10.0352	8.05061	20.0902	86.8217	34.0904	76.3096	-2.1575	1.1728e-06	4.0043e-05
Setd7	11.0901	12.9552	12.3568	7.86791	4.45453	6.50297	1.1577	1.1939e-06	4.0551e-05
Degs2	0.352682	0.685115	1.08278	4.69099	2.69699	4.95753	-2.3302	1.1948e-06	4.0551e-05
Septin12	2.35856	2.13951	2.16624	0.319608	0.746322	0.230566	2.5349	1.1936e-06	4.0551e-05
Mpig6b	2.10147	1.72378	1.68648	5.92259	4.52745	5.833	-1.3657	1.1971e-06	4.0565e-05
Scap	89.4059	80.0327	68.2087	30.0241	47.4212	33.9524	1.277	1.2155e-06	4.1129e-05
Aifm2	91.8901	83.783	76.8247	8.69806	32.9902	17.083	2.2698	1.2198e-06	4.1212e-05
Tysnd1	19.1214	20.5374	17.3739	6.57731	11.1513	7.49694	1.3591	1.2304e-06	4.1508e-05
Lrrn3	63.7141	55.9518	43.3426	14.513	28.0735	15.257	1.6733	1.2558e-06	4.2236e-05
Lgmn	98.6792	96.301	68.8236	28.0743	48.21	32.2105	1.4639	1.3352e-06	4.4775e-05
AABR07044444.1	0.295745	0.265158	1.03768	93.3375	23.9104	3.73532	-6.0092	1.344e-06	4.5003e-05
Stab1	12.8463	17.0776	14.9215	6.22799	9.14744	6.69429	1.2082	1.3529e-06	4.5233e-05
Tlr9	2.3455	1.89471	2.10835	0.248381	0.597058	0.771865	2.155	1.3771e-06	4.5975e-05
Zswim4	15.2901	12.1856	11.058	4.63216	7.35609	5.45576	1.3274	1.3901e-06	4.6272e-05
Spire2	0.415972	0.53705	0.83193	5.37994	1.81645	3.12464	-2.3123	1.3923e-06	4.6278e-05
Arhgef28	3.91076	4.84983	6.63644	18.1725	10.9292	16.5111	-1.362	1.4071e-06	4.667e-05
Gpnmb	139.591	169.64	116.546	45.7905	77.4544	62.1429	1.3827	1.5068e-06	4.986e-05
Olr154	0.830689	1.06397	0.798058	0.0650893	0.0625847	0	4.5839	1.5247e-06	5.0306e-05
Wwc3	37.8727	37.8546	30.3318	6.33335	16.1854	11.9114	1.7987	1.5431e-06	5.0754e-05
Hoxb9	4.26907	6.49962	3.32081	1.42481	1.72044	1.33861	1.8425	1.5423e-06	5.0754e-05
Cxadr	16.811	18.3216	17.0022	11.5419	5.95578	8.04325	1.238	1.545e-06	5.0754e-05
Atp4b	0.406868	0.250792	0.557649	1.67373	2.3134	4.05697	-2.5358	1.5794e-06	5.1658e-05
Kdr	14.5312	17.3925	17.983	5.20074	9.37439	7.2328	1.3758	1.6288e-06	5.3194e-05
Gstm6	3.28434	2.67964	3.11142	6.99855	13.0947	11.2983	-1.6092	1.6368e-06	5.338e-05
Cst6	1.08466	1.78288	2.10109	23.6854	4.11148	14.4205	-2.8599	1.6434e-06	5.3517e-05
Cep131	6.37118	6.60937	7.72023	22.3029	13.1576	15.7549	-1.1009	1.7092e-06	5.5259e-05
Dpp6	0.936674	1.09704	1.28056	8.24789	2.47661	4.85921	-2.014	1.7193e-06	5.535e-05
Eif2ak4	15.1562	14.7082	12.8964	6.77264	9.39555	7.73445	1.0262	1.7187e-06	5.535e-05
Gpr183	9.65537	8.6788	4.67653	2.18303	3.10968	1.67401	1.909	1.7506e-06	5.6035e-05
Lnpep	0.358912	1.44806	0.528464	0.116007	0.0709817	0.0852092	3.3063	1.7927e-06	5.7301e-05
Mmp12	28.2079	44.438	23.4858	2.0814	9.8231	5.81593	2.6055	1.7977e-06	5.7316e-05
Rnf152	2.7235	1.8252	1.67109	0.871393	0.348202	0.754351	1.8675	1.8078e-06	5.7541e-05
LOC690097	3.71448	4.68175	4.58046	0.885809	1.74603	1.29722	1.9065	1.8303e-06	5.801e-05
Mnda	7.85498	9.39719	8.44674	4.16563	4.94117	3.00791	1.2747	1.8351e-06	5.8081e-05
Dnajc6	3.18864	2.55486	3.95504	0.1009	0.776141	0.491545	2.9873	1.9469e-06	6.1275e-05
Slc16a13	65.0631	71.8642	51.4882	15.1241	32.457	17.9277	1.7008	1.9729e-06	6.1669e-05
Prrt2	2.65864	3.56149	3.49815	11.786	7.37353	7.49813	-1.2502	1.9815e-06	6.1762e-05
Sc5d	29.7362	31.406	35.3351	12.2548	19.9427	14.1901	1.2393	2.0404e-06	6.3421e-05
Slc30a2	0.0488821	0.175306	0.107196	3.67987	0.40603	1.45209	-3.8234	2.0669e-06	6.3942e-05
Cdv3	98.1935	94.9217	96.0871	39.7084	60.0687	54.629	1.091	2.0685e-06	6.3942e-05
Erg	9.02168	8.15908	8.29964	3.3233	4.46363	5.21093	1.1602	2.0987e-06	6.465e-05
Cdh5	48.0127	49.1246	42.3624	13.7227	25.3509	21.985	1.3739	2.1235e-06	6.5285e-05
AABR07032520.1	9.23117	7.15085	10.2999	19.3516	30.3495	34.5786	-1.4735	2.1432e-06	6.5801e-05
Adcy9	39.4015	43.1818	42.647	8.50283	19.8299	16.8173	1.6495	2.1974e-06	6.7189e-05
Lzts1	19.997	17.1397	15.6601	1.9869	7.10018	4.2572	2.1532	2.1958e-06	6.7189e-05
Pawr	7.90135	9.42419	10.2866	28.1355	16.7861	23.7517	-1.1089	2.2013e-06	6.7216e-05
Ihh	8.40446	6.40346	10.9855	23.7777	19.5384	22.524	-1.1537	2.2058e-06	6.7264e-05
Abr	30.5116	29.3537	26.8206	20.5147	11.2891	13.827	1.1334	2.2324e-06	6.7984e-05
Cd180	4.08842	5.36652	3.75398	1.35516	2.2919	1.58862	1.5181	2.2622e-06	6.8563e-05
AABR07030200.1	20.965	17.6689	16.1832	5.51957	1.65849	3.83252	2.5282	2.2931e-06	6.9361e-05
Kif17	0.613444	0.577499	0.977547	2.46463	1.98157	2.0899	-1.3911	2.364e-06	7.1412e-05
Metrn	1.55195	0.695723	1.43299	7.7283	3.90931	5.76914	-2.0358	2.3869e-06	7.191e-05
Ttyh1	2.22055	1.48492	2.7872	10.3156	5.80365	6.26936	-1.5789	2.4342e-06	7.3238e-05
Stx11	4.99034	4.56093	3.93628	0.270533	1.39242	0.803614	2.6166	2.4646e-06	7.4052e-05
Wee1	2.6848	2.96501	3.41634	16.486	6.45369	9.65125	-1.6312	2.475e-06	7.4266e-05
Fcer2	6.8286	14.2799	10.4035	0.529132	3.0227	1.03737	2.9379	2.4965e-06	7.4811e-05
AABR07057423.1	4.12971	2.80887	3.24775	9.37286	7.92322	9.26905	-1.188	2.5566e-06	7.651e-05
Snta1	3.04273	3.632	3.45866	10.0579	6.59441	7.43532	-1.045	2.6235e-06	7.8409e-05
AABR07018119.2	0	0.0611276	0.11961	4.09481	0.539348	1.86952	-4.9091	2.6579e-06	7.9227e-05
Filip1	7.96798	7.46933	6.78719	1.96714	3.93329	1.79046	1.7078	2.6851e-06	7.9933e-05
Dlst	293.273	302.023	252.488	52.8446	136.803	95.1542	1.7486	2.6977e-06	8.0202e-05
Rhd	0.069851	0.0626268	0.183815	2.75851	0.511132	1.26241	-3.607	2.8075e-06	8.3247e-05
Tlr8	2.02023	2.90207	2.85886	1.05604	1.37742	0.899624	1.4114	2.8736e-06	8.4871e-05
Efhc1	2.58963	2.24542	4.91674	39.5279	7.69571	21.3482	-2.5889	2.9213e-06	8.6055e-05
Sez6l	0.0551595	0.0494548	0.214275	3.81207	0.386486	1.49943	-3.9219	2.9382e-06	8.6439e-05
Atp1a1	107.409	89.5078	115.903	309.699	182.943	259.928	-1.061	2.9826e-06	8.7516e-05
AABR07063425.2	137.045	144.24	116.148	431.943	554.635	280.563	-1.4857	3.0433e-06	8.8835e-05
Oxt	0	0	0	4.70947	0.894469	1.05698	-7.3006	3.0671e-06	8.9413e-05
Chst15	26.1737	22.569	20.6546	9.52245	14.0364	12.7575	1.1205	3.1063e-06	9.0323e-05
Fam189a2	2.1163	2.73629	4.51392	52.3631	6.57327	25.1559	-2.9358	3.1187e-06	9.0452e-05
Morn5	0.272716	0.427893	1.28581	15.0049	2.45403	8.01629	-3.4504	3.1745e-06	9.1951e-05
Tek	15.7355	17.7817	16.7507	5.8908	7.96906	10.5028	1.2342	3.2145e-06	9.2751e-05
Med10	106.342	104.832	88.8677	36.1729	59.5162	50.6357	1.2199	3.2717e-06	9.4281e-05
Efna3	1.09383	1.42201	2.49465	18.3586	4.5861	12.5882	-2.6036	3.2775e-06	9.4327e-05
Apmap	40.9289	39.0925	46.7015	19.0555	27.3278	23.8052	1.0387	3.3315e-06	9.5759e-05
Tac4	0.420468	0.314152	0.553238	6.45744	1.16418	5.15338	-3.0874	3.3785e-06	9.6988e-05
Avpr1a	2.40325	2.26154	2.4391	0.833383	1.02128	1.30379	1.3615	3.4168e-06	9.7963e-05
Akr1b7	16.8816	16.2595	15.6036	0.460777	4.02961	0.686973	3.3832	3.4602e-06	9.9079e-05
Slc26a10	3.82504	4.38463	4.41361	1.65798	2.11204	2.59175	1.1794	3.501e-06	9.9741e-05
Cd300lg	11.1881	11.1696	9.60172	1.49267	4.61667	2.66333	2.0364	3.5925e-06	0.00010209
Npr2	11.3937	12.2533	14.1972	49.4542	22.4736	50.5427	-1.4849	3.6207e-06	0.00010258
Hmgcr	57.5654	58.5436	50.3259	11.8781	28.9167	18.2898	1.6692	3.6306e-06	0.00010265
Kcnk16	0.0163081	0.0584859	0.243187	3.59583	0.799861	1.63967	-4.0099	3.7404e-06	0.0001051
Tnfrsf26	3.09193	3.16025	3.02407	1.50087	1.93231	1.61859	1.0659	3.7744e-06	0.00010579
Wnt11	1.00846	0.891061	1.23075	3.94408	2.63612	2.53819	-1.3389	3.8175e-06	0.0001068
Nhs	5.95294	8.03833	7.37974	4.02639	1.95134	3.5746	1.3707	3.82e-06	0.0001068
Fmnl2	59.7721	70.3187	63.5013	21.0383	29.7719	39.4915	1.2887	3.8571e-06	0.00010771
Clic4	80.183	72.975	70.4782	52.7056	28.637	39.5631	1.0948	3.8685e-06	0.00010789
Abcb7	8.28025	9.34385	8.83557	6.18603	3.58887	4.87688	1.0586	3.9001e-06	0.00010864
Tmem50b	10.0176	11.567	16.8727	56.9389	26.9388	41.8832	-1.4994	4.0543e-06	0.00011197
Ngfr	1.06693	1.08136	0.85451	4.16004	2.21099	2.7753	-1.3994	4.1478e-06	0.00011413
Hsd17b1	25.5741	30.1436	53.2056	98.6269	118.571	157.094	-1.5904	4.1714e-06	0.0001145
Abhd14a	8.38086	6.14411	8.99645	22.819	16.4832	17.2175	-1.0637	4.2227e-06	0.00011562
Unc13a	2.58702	2.78856	2.2884	1.30934	1.59813	1.09294	1.1272	4.2393e-06	0.00011594
B3gnt7	3.53505	4.9347	10.8727	74.0847	14.1713	69.8902	-2.812	4.276e-06	0.0001168
Rab17	0.0485989	0.0435726	0.170519	1.77929	0.576682	1.33262	-3.5816	4.288e-06	0.00011698
Fam222b	29.8589	26.1544	26.0856	12.3136	17.7633	15.8715	1.0239	4.3692e-06	0.00011906
Skil	13.5244	16.9974	14.6524	10.0954	5.37305	7.61598	1.1765	4.3867e-06	0.00011939
Sema7a	148.818	124.691	113.231	18.8393	59.5122	31.2972	1.988	4.4232e-06	0.00011968
AABR07030520.1	0.0252802	0.0453313	0.0332628	0.712363	0.13499	0.430627	-3.3918	4.4227e-06	0.00011968
Lect2	0.182304	0.0817249	0.23987	7.38693	0.721084	2.84031	-4.2073	4.4235e-06	0.00011968
Gstt2	7.13573	7.67727	5.44078	2.19027	3.51721	2.98747	1.4049	4.4248e-06	0.00011968
Kit	6.73158	5.9454	6.79775	18.4964	11.1381	20.1402	-1.1493	4.4443e-06	0.00011985
AABR07002677.2	3.18783	3.97821	2.98523	1.02783	1.49946	1.25285	1.6131	4.4576e-06	0.00012002
St8sia5	10.2645	10.1502	10.5927	0.765841	3.74156	1.69328	2.4849	4.5295e-06	0.00012166
Fer1l6	0.186118	0.339492	0.247703	0.0580823	0.0253851	0.0639939	2.6008	4.5631e-06	0.00012242
Sult4a1	0.0679946	0.137165	0.35786	5.63612	1.19681	1.3136	-3.6192	4.6874e-06	0.0001253
Abcg5	0	0	0	0.502795	0.241724	0.203122	-6.7169	4.714e-06	0.00012586
Mycbpap	0.307162	0.157368	0.529248	4.51273	1.16287	2.12389	-2.7495	4.905e-06	0.00013081
Adamts3	2.83365	3.39551	1.22308	0.503275	0.768561	0.239195	2.4844	5.004e-06	0.00013313
Tcirg1	102.318	95.4252	73.3885	21.366	48.12	29.8484	1.6251	5.2424e-06	0.00013882
Adcy4	11.0855	9.82058	9.25081	3.36923	6.00019	4.39986	1.3127	5.3085e-06	0.00014024
Isyna1	119.938	99.7234	130.336	281.216	237.089	436.533	-1.25	5.4282e-06	0.00014274
Tnfrsf19	0.28944	0.393732	0.5428	2.80833	1.15274	1.60061	-1.9655	5.4505e-06	0.00014299
LOC688801	0.502602	0.300414	2.27783	34.9415	3.6115	16.6008	-3.9289	5.5505e-06	0.00014506
Fabp3	94.7629	113.032	165.597	273.935	433.239	489.177	-1.4946	5.5621e-06	0.00014507
Nxnl2	2.92239	2.50623	2.97213	9.23414	5.66233	9.25577	-1.3197	5.8308e-06	0.00015051
Mab21l4	0.119631	0.143011	0.48971	5.63209	0.715039	3.84369	-3.5302	5.8862e-06	0.00015177
Mrps12	76.2088	65.0801	87.3821	24.9158	44.1358	34.6715	1.3223	5.993e-06	0.00015399
Mboat1	2.23539	1.89746	2.93544	9.85949	4.85515	7.30894	-1.4303	6.2401e-06	0.00015953
Vtcn1	150.504	183.906	148.75	2.31565	35.1476	17.972	3.2788	6.4754e-06	0.00016494
Crat	84.1459	76.2833	70.5679	25.5249	47.1042	31.8666	1.3249	6.4777e-06	0.00016494
Ctps1	74.0296	74.5583	66.401	24.7366	44.086	34.1886	1.2433	6.7169e-06	0.00017065
Ifrd1	105.668	77.4161	64.2265	29.8341	45.9711	37.4148	1.3123	6.7396e-06	0.00017065
Col5a3	8.82318	7.06089	6.00563	1.53391	3.61076	1.47148	1.8993	6.7246e-06	0.00017065
Tstd1	11.3587	10.3522	13.8337	43.3276	22.6496	41.8873	-1.3941	6.8446e-06	0.00017272
AABR07026989.1	0.997454	1.15513	1.8228	0	0.197266	0.0690683	4.058	6.8668e-06	0.00017309
Mfsd4a	0.535798	0.631093	0.497637	4.46007	1.18015	2.88952	-2.1371	6.9226e-06	0.0001743
Rnf208	1.36079	1.16054	2.94047	22.0637	5.25117	10.5351	-2.5687	6.9316e-06	0.00017433
Akap6	0.603005	0.908736	0.836555	0.432781	0.206372	0.280735	1.5622	6.9504e-06	0.00017444
Adra1d	0.320131	0.287022	0.269579	0.874432	1.10416	1.74501	-1.8965	7.1217e-06	0.00017832
Nek7	42.0557	47.9701	38.9047	29.7504	15.184	20.3066	1.1919	7.3764e-06	0.00018429
Pde8b	3.14228	3.68109	2.4703	1.86578	1.10219	1.25625	1.343	7.4248e-06	0.00018529
Fermt1	1.36843	1.94821	2.53262	6.74894	4.19332	7.54717	-1.4561	7.4779e-06	0.00018641
Shmt1	6.60305	6.18473	6.89222	13.7484	15.3934	24.5063	-1.2539	7.6496e-06	0.00019048
AABR07024593.2	31.1999	23.9769	34.1447	66.7401	89.7937	116.786	-1.4244	7.7572e-06	0.00019273
AABR07006269.1	6.08661	6.00283	5.73947	2.71249	3.20999	1.93874	1.3708	7.8314e-06	0.00019415
Tspan32	5.61879	6.16094	4.69557	1.53052	2.76304	1.38804	1.7161	8.2473e-06	0.00020334
Fam221a	1.58179	1.30564	1.78394	5.20559	4.66762	14.0408	-2.1587	8.276e-06	0.00020382
Klhl41	3.96972	5.06552	5.25934	1.99214	2.84065	1.84775	1.2836	8.41e-06	0.00020663
Sftpc	5.04815	2.59692	2.61332	8.23851	20.9167	26.6122	-2.2637	8.4113e-06	0.00020663
Arap3	12.7693	12.7061	10.9363	3.79038	7.22455	5.26456	1.3418	8.4174e-06	0.00020663
Cyp2e1	1.18283	1.32199	1.0944	2.81281	2.90966	2.65235	-1.0248	8.4458e-06	0.0002071
Cd84	4.70296	5.61362	4.17504	2.05119	2.28603	2.8485	1.2055	8.7322e-06	0.00021343
Kctd15	4.20247	5.09167	5.70382	21.8314	10.6585	12.2927	-1.3675	8.756e-06	0.00021374
Aurka	23.9897	15.7692	15.5684	6.10945	10.2295	7.42036	1.4023	8.764e-06	0.00021374
Ptprb	7.26945	12.6231	10.5026	5.90608	2.7189	3.98847	1.4799	9.0814e-06	0.00022053
Crlf1	1.62894	1.68359	1.36933	0.539796	0.733794	0.545176	1.5518	9.2809e-06	0.00022513
Adamts9	10.9681	8.77606	7.80486	2.64285	5.25846	3.22034	1.4873	9.4046e-06	0.00022715
Ppp1r16b	5.47701	4.66042	3.51629	1.69131	2.54388	1.75697	1.3729	1.0083e-05	0.00024223
Sting1	2.18283	2.58731	1.68756	5.70728	4.66817	5.14931	-1.0671	1.0163e-05	0.0002439
Hmgcs1	167.039	141.851	151.128	19.1203	70.488	26.9164	2.1455	1.0252e-05	0.00024577
Cd5l	0.787388	1.48078	0.791754	0.205404	0.303846	0.127662	2.4493	1.0264e-05	0.00024581
Cnksr1	0.453297	0.417705	0.773155	7.02378	1.12558	4.2479	-2.6879	1.0451e-05	0.00024923
Tulp4	17.0258	20.2481	19.4355	13.1635	6.4944	9.46063	1.1712	1.0465e-05	0.00024928
Sec14l1	129.095	138.69	117.666	46.2447	81.7357	48.3553	1.3088	1.0529e-05	0.00025055
Kctd14	5.18311	3.94999	5.80554	16.8441	9.57248	13.1027	-1.1973	1.0782e-05	0.00025631
Lrig1	7.11775	7.71594	10.2167	32.3998	15.6021	23.8188	-1.3098	1.0838e-05	0.0002571
Baalc	2.7322	2.38221	3.05625	0.226851	0.971632	0.687334	2.2846	1.1342e-05	0.00026792
LOC103691261	2.49941	2.38786	5.13963	37.6212	8.33029	17.6702	-2.4407	1.1361e-05	0.00026808
Ostf1	209.161	197.356	190.605	40.0392	107.333	60.8176	1.6927	1.1545e-05	0.00027186
LOC100911256	0.0292263	0.0104814	0.030764	0.721366	0.129473	0.228281	-3.7107	1.1603e-05	0.00027293
Ccna1	0.328326	0.404758	0.684001	4.30513	1.55839	2.06318	-2.2639	1.1783e-05	0.0002766
Fam216b	0.139508	0.25016	1.52967	22.1523	3.20049	8.98398	-3.9277	1.1852e-05	0.00027792
Map3k2	2.35054	3.0172	2.96319	1.74365	0.944969	1.35546	1.2499	1.2275e-05	0.00028636
Ccdc148	0	0.0252399	0.0370407	1.44758	0.17816	0.514624	-4.8393	1.2475e-05	0.00029041
Plcd1	49.5324	40.8105	35.2365	10.9713	23.4582	16.0041	1.4941	1.2512e-05	0.00029098
Coch	2.18494	4.75749	5.43487	15.4082	11.7905	30.6178	-2.0242	1.2673e-05	0.00029352
LOC100912195	7.29192	9.68734	21.5234	57.4534	46.8636	48.6056	-1.7913	1.2777e-05	0.00029501
Aldh2	159.558	159.991	195.719	510.217	284.175	434.167	-1.0471	1.2937e-05	0.0002981
Sh3gl2	28.3977	39.7795	28.3732	3.58162	13.595	4.05895	2.3473	1.3076e-05	0.0003007
Etfdh	105.755	110.922	108.685	31.8841	60.7112	56.941	1.3032	1.312e-05	0.0003012
Rxfp1	0.119095	0.135899	0.185193	6.65847	0.184145	1.45292	-3.9895	1.3177e-05	0.00030133
Clic3	3.16683	4.10241	9.34759	78.2233	11.6783	40.552	-2.7452	1.3241e-05	0.00030232
Slco1a4	1.76012	1.72237	1.8792	4.1292	3.79526	6.75279	-1.2561	1.375e-05	0.00031298
Sfrp4	12.5927	15.3584	14.7593	1.56219	6.33342	2.97792	2.1386	1.389e-05	0.00031586
Mzf1	2.5556	2.22556	3.11452	11.6418	5.13705	7.51071	-1.4093	1.4156e-05	0.00032125
Arl4d	9.58444	8.51973	11.545	23.4317	48.1923	26.2292	-1.5458	1.4499e-05	0.00032772
Ccdc65	3.25629	2.97325	6.85173	39.0191	10.0669	22.1939	-2.2251	1.4837e-05	0.00033336
Klhdc8b	9.72907	9.79339	10.2668	44.546	22.0165	21.166	-1.3474	1.4897e-05	0.00033436
Abcc4	52.6179	56.6595	46.9679	7.87796	25.7091	14.3804	1.8732	1.493e-05	0.00033478
Aldoc	4.50424	3.41556	16.5903	148.509	25.102	64.0547	-3.0501	1.5304e-05	0.00034247
Fgfr2	13.5543	12.0603	17.1337	50.6118	25.4613	38.296	-1.211	1.5376e-05	0.0003434
Slc16a6	15.4792	12.8498	10.6638	7.52595	8.27348	6.27635	1.0125	1.5532e-05	0.00034621
Clmp	23.7876	22.6457	25.7451	17.2867	11.1652	8.8179	1.158	1.5743e-05	0.00034953
Mycn	2.25555	2.61858	3.36094	8.56486	5.13561	8.08554	-1.198	1.6179e-05	0.0003571
Cfi	0.180474	0.323617	0.411599	6.50352	0.828057	2.14445	-3.1346	1.6506e-05	0.00036359
AABR07049499.1	0.481585	0.984454	1.48697	8.76433	2.28583	8.64358	-2.5191	1.6673e-05	0.00036657
Soga3	7.52875	9.12757	7.31705	1.14017	3.6789	2.447	1.8938	1.6847e-05	0.00037002
Pdgfc	4.50176	4.12338	5.0945	16.2325	8.7822	10.206	-1.1522	1.7066e-05	0.00037375
Jarid2	23.1493	14.88	14.1195	9.84974	9.58372	7.58888	1.1433	1.7226e-05	0.00037614
Tmem196	0.159312	0.357088	0.262022	0.0327679	0.0472605	0.0165472	3.197	1.7299e-05	0.00037738
Iqgap2	57.0651	60.8896	67.2895	16.7039	36.4571	25.3055	1.4165	1.7716e-05	0.000385
Mark1	10.1343	10.6554	12.7496	23.6765	21.2029	34.1686	-1.0401	1.7922e-05	0.0003887
St8sia2	0.133701	0.119873	0.0586396	3.57501	0.608163	1.02764	-3.8375	1.7959e-05	0.00038915
Gimap9	4.25488	4.51388	4.0254	1.64952	2.60816	1.96213	1.2253	1.8065e-05	0.00039106
Rfx8	0.883475	1.69736	1.45767	14.9008	2.67911	8.37235	-2.4571	1.8255e-05	0.00039476
Wdfy1	24.2148	27.7049	24.3378	18.7275	10.3405	14.274	1.0223	1.8271e-05	0.00039476
LOC100910915	0.0353343	0.0316799	0	0.639557	1.22989	0.910175	-5.2273	1.8533e-05	0.00040004
Nfkbib	51.2068	47.0967	49.3926	9.97166	27.0342	14.3103	1.6971	1.8819e-05	0.00040581
Got1l1	0.37101	0.285119	0.464917	3.31407	1.19495	1.73961	-2.2622	1.8952e-05	0.00040737
Sec14l4	1.83887	1.56865	2.00061	6.0149	3.13535	4.65812	-1.1443	1.9133e-05	0.00041024
LOC103694873	0	0	0	2.36156	0.66785	1.61345	-6.5363	1.9259e-05	0.00041192
Plin2	504.438	402.171	286.653	37.8247	100.103	165.467	2.158	1.94e-05	0.00041438
Cpne7	8.38254	8.04643	7.65366	28.1377	14.3964	18.242	-1.1264	1.9452e-05	0.00041512
Tctex1d2	7.94913	8.0083	9.522	32.4892	15.2476	23.8995	-1.281	1.9491e-05	0.00041553
Plppr3	0.298265	0.44182	1.04653	7.12708	1.74398	3.82534	-2.6054	1.9786e-05	0.00042104
LOC108348101	0.644653	0.400141	0.108745	7.49671	1.06898	3.93508	-3.2107	1.9953e-05	0.00042419
Miga2	38.3218	35.5159	38.0964	12.9547	24.0394	17.4389	1.2207	2.0881e-05	0.00044121
Cldn10	0.995699	1.08912	3.38881	28.59	4.19043	15.7033	-2.9193	2.0891e-05	0.00044121
Osgin2	40.607	40.9452	39.3449	12.4765	24.7445	11.924	1.4758	2.1133e-05	0.00044592
Lrriq4	0.103673	0.148721	0.963961	14.6367	1.32862	6.63321	-3.9802	2.1244e-05	0.00044783
Apoc4	0.498413	0.766056	0.499654	2.4018	4.61875	3.31319	-2.3669	2.1392e-05	0.00045052
Gda	6.51801	5.78344	5.89489	4.2346	2.38254	2.35318	1.227	2.151e-05	0.00045259
Xkrx	0.513148	0.438923	0.274212	0.164992	0.0559917	0.0931202	2.1787	2.1547e-05	0.00045294
Gimap8	5.04777	6.54153	5.55891	1.96768	3.34799	2.95803	1.2353	2.1608e-05	0.00045382
Arsb	46.0596	46.9799	45.1376	18.3995	31.1998	22.8104	1.1147	2.1674e-05	0.00045477
Cdkn2c	1.76563	2.36272	1.96486	4.89997	4.1694	5.29916	-1.038	2.1751e-05	0.00045512
Glb1l3	0.931419	0.874233	3.42127	30.5088	4.30582	15.2613	-3.0316	2.1718e-05	0.00045512
Gprc5c	2.31348	2.78791	4.03684	24.9622	6.10702	12.3471	-2.0253	2.1741e-05	0.00045512
Pde10a	2.42386	2.38862	2.96012	1.82228	1.1075	1.23275	1.1058	2.1939e-05	0.00045863
Lix1	0.0526685	0.0708321	0.103949	1.78746	0.270822	0.689285	-3.3585	2.2116e-05	0.00046145
AABR07032338.1	32.8626	37.6052	23.2059	14.0684	17.6941	17.475	1.1178	2.2136e-05	0.00046145
Tnfsf10	4.29878	4.51415	4.94164	14.1067	7.82619	10.2675	-1.02	2.2185e-05	0.00046197
Vegfd	6.67457	6.57118	7.03701	1.84807	4.00069	2.25045	1.5009	2.2353e-05	0.00046383
Ush2a	0.031347	0.0108096	0.129024	2.27352	0.158325	0.893624	-4.043	2.2436e-05	0.00046512
Uhmk1	5.78332	7.64737	7.64522	4.63369	2.31054	3.51956	1.2192	2.2539e-05	0.00046684
Adh6	3.79491	3.71943	4.48666	12.004	6.81526	9.46977	-1.0306	2.2567e-05	0.00046699
AABR07066700.1	0.577515	0.873765	1.15564	0.16333	0.285537	0.209946	2.1704	2.2692e-05	0.00046914
Nrxn3	0.145122	0.207217	0.273454	0.0265326	0.0510233	0.0580602	2.3948	2.274e-05	0.00046971
Mindy4	1.92973	1.98247	2.16292	6.83577	3.69981	4.85499	-1.1333	2.2814e-05	0.0004708
Susd2	4.84095	5.07763	11.7226	112.265	10.9712	64.834	-2.8896	2.3131e-05	0.0004769
Tmem86a	408.856	357.36	335.737	43.4769	144.632	142.31	1.9123	2.3318e-05	0.00047988
Riiad1	1.35077	0.908298	6.7389	75.0143	9.21633	40.7571	-3.5663	2.3304e-05	0.00047988
Cenpt	2.43896	1.91712	3.50217	8.30135	5.96001	6.80165	-1.2208	2.3383e-05	0.00048077
P2rx5	9.65817	9.556	5.78762	0.82286	2.92861	2.72885	2.122	2.3691e-05	0.00048534
Spry4	8.87883	5.78367	4.79549	1.52757	3.29537	2.09662	1.6692	2.3722e-05	0.00048554
AABR07057495.1	1.54238	2.85792	3.15687	0.986981	0.569401	0.825934	1.8722	2.3749e-05	0.00048566
AABR07032520.4	1.56173	1.833	2.24168	4.20509	5.12149	5.28515	-1.1815	2.4212e-05	0.00049467
Foxo6	0.76115	0.466925	0.878505	2.57082	2.17083	1.96397	-1.4736	2.4265e-05	0.00049531
Homer1	4.5601	4.62847	3.23021	0.877771	1.63354	2.03041	1.6361	2.4554e-05	0.00049963
Apcdd1	8.06932	9.00302	11.4771	35.2823	19.0743	21.1245	-1.1945	2.4762e-05	0.00050316
Igsf9	5.55465	5.11317	9.23157	37.7941	14.043	21.5233	-1.667	2.5324e-05	0.00051274
Arrdc2	2.45828	2.36459	2.4848	7.56769	4.52043	5.22166	-1.0387	2.5304e-05	0.00051274
LOC498222	3.93697	5.28879	5.61326	1.83079	2.7603	2.70244	1.2114	2.5475e-05	0.0005153
Cpne3	29.0569	32.4817	32.4766	20.1042	7.00762	11.5538	1.4986	2.5787e-05	0.00052072
Cmbl	86.4181	103.746	81.3357	21.9612	51.101	36.5416	1.4854	2.6236e-05	0.00052836
Lilra5	6.89251	6.52399	7.87216	1.52993	3.38983	3.30869	1.5515	2.6501e-05	0.00053321
Rit1	81.5697	76.956	69.7585	29.2793	49.5318	40.6089	1.118	2.6734e-05	0.00053695
Khdrbs2	0	0	0	1.43077	0.122285	0.208726	-7.2411	2.6711e-05	0.00053695
Asb15	0.427615	0.111822	0.242248	0.0146589	0.0352371	0.02961	3.4774	2.6807e-05	0.00053745
Trpa1	0.726141	0.340545	0.921135	0.073529	0.141399	0.185654	2.4969	2.6784e-05	0.00053745
Irs3	3.37314	3.23048	3.27827	6.08653	7.91428	9.3641	-1.0519	2.7107e-05	0.00054153
Hsd17b14	0.789089	1.04041	0.773603	7.82873	1.61565	13.9236	-2.9518	2.7504e-05	0.00054801
Clstn3	1.29073	1.39725	1.12381	0.298913	0.642892	0.484615	1.5979	2.7533e-05	0.00054812
Ddo	0.178566	0.320197	0.887595	14.5689	0.965275	5.95981	-3.7151	2.7703e-05	0.000551
Fbxl22	0.431522	0.614476	0.690245	3.04211	1.22491	2.03188	-1.6444	2.7772e-05	0.0005519
Hdc	0.191316	0.485999	0.615332	3.92194	1.21076	2.729	-2.3832	2.7894e-05	0.00055382
AABR07042866.1	1.61269	1.48205	1.27316	0.398046	0.446518	0.502516	1.8896	2.7955e-05	0.00055454
Syt1	0.143198	0.377613	0.206888	2.14838	0.713004	1.17589	-2.2512	2.8392e-05	0.00056123
Calcrl	11.5595	11.5803	10.6397	3.96268	6.17887	7.11719	1.1552	2.8439e-05	0.00056157
Unc5cl	0.0271343	0.024328	0.130909	2.35522	0.166356	0.879326	-3.9794	2.8483e-05	0.00056157
Ldlrad1	5.09247	4.98417	11.6747	75.9498	14.7499	41.1181	-2.3747	2.8625e-05	0.00056388
Ptger2	0.751273	0.414507	1.45318	9.04961	2.62108	4.65793	-2.4199	2.9003e-05	0.00057033
Ass1	6.03587	8.00245	11.489	26.56	23.5901	18.5982	-1.2327	2.9096e-05	0.00057165
Wfikkn2	0.461051	0.961079	1.06161	18.8808	2.14277	3.53413	-3.0659	2.9446e-05	0.0005765
Itga4	1.1425	1.41752	1.05279	0.702606	0.356044	0.460286	1.4581	2.9995e-05	0.00058573
Serf1	34.0373	40.2471	40.8908	6.96711	19.3166	13.9364	1.6922	3.0175e-05	0.00058874
Enkd1	0.565441	0.61717	0.366603	3.1351	1.22523	3.24805	-2.0859	3.0496e-05	0.0005945
Usp13	7.98754	7.83857	6.90559	3.18089	5.1476	3.17518	1.1653	3.0573e-05	0.00059547
RGD1305464	96.087	91.3656	82.7965	15.516	48.4494	23.5217	1.7962	3.0815e-05	0.00059916
Nhlrc4	0.739941	0.414634	0.730193	15.9804	2.1219	4.68818	-3.364	3.1037e-05	0.00060192
Ntrk2	0.116549	0.275486	0.647481	7.32532	0.790675	3.04913	-3.1921	3.1038e-05	0.00060192
Lrp11	51.7513	51.2325	57.2223	15.7755	31.9898	26.2539	1.2936	3.1091e-05	0.00060244
Fbxo36	0.383333	1.48931	1.71862	21.1306	3.09985	10.2636	-3.0319	3.1168e-05	0.0006034
Fos	16.6242	15.9695	10.3118	9.12475	4.65923	5.05185	1.3974	3.1489e-05	0.00060845
Idh1	686.055	796.2	685.797	84.6604	347.939	145.307	2.0711	3.1509e-05	0.00060845
LOC681241	0.0509271	0.0684901	0.290369	4.9651	0.564022	1.69269	-3.8957	3.156e-05	0.00060892
Tmem243	5.75007	6.48281	8.27552	21.0478	12.3116	18.3393	-1.1278	3.1715e-05	0.00061138
Mcf2	0.977643	0.876532	0.77181	0.170923	0.328691	0.375715	1.7699	3.2177e-05	0.00061975
Ntf3	0.314677	0.477454	0.891781	2.23049	2.14466	3.94225	-2.1034	3.2325e-05	0.00062154
Mgat3	81.0339	84.213	70.3404	15.5759	43.3262	26.7488	1.6325	3.2885e-05	0.00063178
Ropn1l	0.438802	0.26228	1.3151	14.2903	2.2274	5.49963	-3.2167	3.3567e-05	0.00064282
Ttll3	1.91743	2.13408	3.68284	26.9134	4.79895	13.6663	-2.326	3.3574e-05	0.00064282
Krt80	0.640654	0.972054	2.24787	16.3195	3.02135	8.39463	-2.6187	3.4536e-05	0.00065829
Krt71	0.955596	1.00225	0.774965	0.430187	0.299527	0.314619	1.5879	3.4551e-05	0.00065829
Pdia5	3.60434	3.36784	4.95198	8.09239	10.8728	13.9645	-1.2761	3.4476e-05	0.00065829
Sytl1	0.873459	1.27857	1.71999	8.79951	2.87671	5.0657	-1.8935	3.4878e-05	0.00066271
Giot1	83.4946	67.5648	61.1258	5.53856	25.6838	22.0873	2.1628	3.4864e-05	0.00066271
Lrrc17	6.62181	6.70778	5.42341	11.9344	19.0578	15.1085	-1.1137	3.5325e-05	0.00066951
Ccdc173	0.617964	0.81261	1.51778	11.1344	2.11838	6.12762	-2.4903	3.5472e-05	0.00067118
Id4	3.57411	5.20205	7.87854	49.6265	11.842	23.0646	-2.1198	3.5948e-05	0.0006796
AABR07031404.1	1.69751	2.80975	2.06172	0.107431	0.103297	0	5.1478	3.6173e-05	0.00068272
Hcn4	0.150456	0.0490527	0.179968	1.62609	0.346246	1.02856	-2.7619	3.6264e-05	0.00068385
Dmkn	148.366	120.853	125.465	5.34119	46.311	19.0224	2.6371	3.6669e-05	0.00068872
Cgn	2.79396	2.51165	5.03812	17.2067	7.78567	10.6412	-1.5732	3.6636e-05	0.00068872
Cacnb3	5.73088	5.56747	7.49456	20.7435	11.0676	15.3304	-1.119	3.6574e-05	0.00068872
Il2ra	4.22846	5.39547	2.29945	0.450101	1.33441	1.31641	2.1201	3.6989e-05	0.00069405
Scn3a	0.978961	1.2893	1.36813	0.796326	0.450659	0.597451	1.186	3.7309e-05	0.00069946
Adgre4	1.21421	1.13811	0.883529	0.181631	0.469351	0.321022	1.9117	3.8891e-05	0.0007273
Ttc25	3.80463	4.20153	6.06419	18.6158	8.94363	13.2625	-1.3266	3.9306e-05	0.00073446
Rassf2	3.16876	3.60593	4.20822	13.2996	6.223	10.4124	-1.2363	3.9643e-05	0.00074015
NEWGENE_620180	3.38187	2.80208	2.99719	1.40079	1.95575	1.80235	1.019	3.9855e-05	0.00074349
LOC103689994	0	0	0.0253074	0.427261	0.365173	0.251719	-5.1116	4.0012e-05	0.00074581
Mal	1.62774	0.997749	2.52054	12.4628	3.82359	7.93586	-2.017	4.0654e-05	0.00075713
AABR07029661.1	19.3614	19.4803	27.464	161.856	36.7468	96.168	-1.9298	4.1265e-05	0.00076574
AABR07058170.1	21.5589	23.7701	22.5369	0.234543	5.29966	2.45763	3.2388	4.1549e-05	0.00076683
Syt17	0.16114	0.234771	0.353371	0.812027	0.852484	1.0377	-1.6508	4.1795e-05	0.00077012
Tlr7	1.48939	1.73832	2.12589	0.920842	1.00393	1.09845	1.0183	4.1785e-05	0.00077012
Nags	1.84127	2.00344	2.43052	1.27956	1.00405	1.15862	1.0666	4.2898e-05	0.0007853
Arc	7.00866	1.33056	2.20972	0.800302	0.808968	0.559576	2.4757	4.4185e-05	0.00080755
Rgs4	3.04018	2.1806	2.22421	1.11759	1.47371	1.25772	1.1394	4.4446e-05	0.00081167
Katnal2	0.414476	0.513174	0.917578	7.74566	1.26469	4.14923	-2.6056	4.4654e-05	0.0008148
Myo3b	0	0.0602567	0.137557	3.42823	0.381025	0.828368	-4.3037	4.5192e-05	0.00082361
Zmynd10	4.53979	3.97243	10.2427	66.5665	12.7078	33.9142	-2.368	4.576e-05	0.00083095
LOC102554658	0.64569	0.450264	2.37043	25.5188	2.09992	15.2612	-3.398	4.6008e-05	0.00083478
Olr1353	0.859435	1.401	0.514007	0	0.0618072	0.129843	4.0447	4.6406e-05	0.00084064
Lrrc8c	46.5093	48.2162	42.7704	5.94848	23.25	9.90269	1.9786	4.6795e-05	0.00084565
LOC500877	3.88677	2.72447	3.28541	8.72124	7.93841	13.3884	-1.4073	4.7458e-05	0.00085558
Wfdc8	3.594	3.31707	2.82805	1.52194	0.459918	0.83443	2.0055	4.8477e-05	0.00087079
Tenm3	1.86758	2.10854	2.25794	7.44281	3.67396	4.76636	-1.1393	4.8534e-05	0.00087079
Vps37d	0.747984	1.62248	1.48155	6.3326	4.12291	3.42842	-1.6426	4.8617e-05	0.00087159
Acot1	5.21669	7.42004	5.77037	0.538314	2.36417	1.80736	2.1362	4.8966e-05	0.00087714
Bmp3	2.64455	2.29997	1.57388	1.20942	1.18568	0.898138	1.179	4.9242e-05	0.00088139
Snx7	24.2964	23.0582	21.8413	8.50619	15.2672	11.6515	1.1476	5.0008e-05	0.00089227
AABR07019209.2	10.083	8.90721	6.95859	4.94078	4.39876	4.31236	1.1218	5.0277e-05	0.00089567
LOC100912008	1.15286	0.551269	0.404506	5.53292	6.65762	1.88397	-2.5567	5.0411e-05	0.00089733
Masp1	15.6624	17.8477	28.1114	68.7653	43.2721	49.4157	-1.1855	5.1136e-05	0.00090951
Mthfd2	80.729	73.5617	79.1013	6.52286	34.43	16.9641	2.1728	5.1178e-05	0.00090955
Pllp	1.84083	2.06306	2.24269	9.0871	3.6406	7.41436	-1.4994	5.1321e-05	0.00091137
Tmem107	6.47128	5.60642	10.6195	43.7897	14.7826	28.759	-1.7278	5.2239e-05	0.00092621
Trank1	0.041958	0.0413804	0.103053	1.5327	0.12613	0.540397	-3.3218	5.2286e-05	0.00092631
AABR07052573.1	2.03434	1.73274	2.05215	0.167373	0.321864	0	3.7438	5.2564e-05	0.0009305
Psat1	3.28613	3.08998	3.48011	16.5844	6.27703	8.49136	-1.4536	5.5185e-05	0.0009682
Zfp366	1.74334	2.21113	2.24721	0.524748	0.756834	1.20128	1.5108	5.5019e-05	0.0009682
Slc25a18	0.672503	0.60295	0.926993	4.537	1.6112	2.77806	-1.8025	5.517e-05	0.0009682
Stat5a	5.40145	6.68814	6.38764	39.9613	9.13274	29.8812	-1.8748	5.5221e-05	0.0009682
Pcdh17	2.39651	3.70208	3.49415	0.646131	1.68447	1.00913	1.6961	5.4979e-05	0.0009682
Fcna	7.7323	8.84158	4.71834	2.37409	3.76763	2.6771	1.4559	5.575e-05	0.00097541
Abhd5	18.6632	18.4732	14.7993	8.85466	12.2246	8.17784	1.0144	5.6197e-05	0.0009817
Btbd17	0.0274551	0.0246156	0	1.00518	0.130315	0.410641	-4.6828	5.6436e-05	0.00098511
Eln	39.5671	41.3119	41.9496	17.5054	28.9377	17.1992	1.1305	5.6842e-05	0.00099144
Tnfrsf11a	3.62602	4.94153	3.2038	2.62527	1.65849	1.6544	1.1919	5.7252e-05	0.00099782
Rictor	4.84601	6.44019	6.35512	3.48932	1.48449	3.09001	1.3405	5.7583e-05	0.0010013
Cited4	9.43425	13.7688	15.2522	38.9139	23.6949	50.9024	-1.3574	5.8265e-05	0.0010121
Lrp2bp	0.125206	0.0898052	0.0439311	2.47227	0.297142	1.1028	-3.6812	5.8522e-05	0.0010149
Grid2ip	0.0656296	0.117684	0.0767584	1.20591	0.216325	0.836187	-2.8914	5.9328e-05	0.0010268
LOC297756	4.15654	4.26604	3.35818	11.0241	9.0424	7.86197	-1.0479	5.9375e-05	0.0010269
Adap2	3.61771	4.85045	4.04678	1.88416	2.36303	2.31661	1.1224	5.9603e-05	0.00103
AABR07035203.1	2.47456	2.95817	1.2662	0	0	0	6.37	5.9905e-05	0.0010323
Snhg11	1.38303	1.2561	6.11309	50.2584	8.55376	19.7455	-2.9377	5.997e-05	0.0010324
Ctif	15.3483	13.793	13.5572	5.39086	9.62298	7.23471	1.1221	6.0534e-05	0.0010399
AABR07035008.1	0.856557	1.60839	1.29006	3.65657	2.96611	5.78795	-1.524	6.0634e-05	0.0010403
Smim1	25.4912	17.6266	25.1371	95.6102	48.1073	51.1541	-1.3038	6.187e-05	0.0010587
AABR07001929.1	0.859716	1.50103	1.38918	0.260591	0.107384	0.338385	2.6195	6.2107e-05	0.0010619
Ccdc60	0.0319129	0.0286124	0.363913	4.60791	0.669008	2.50591	-3.963	6.2296e-05	0.0010635
AABR07060862.1	9.24265	7.45602	9.04061	1.66579	4.51549	3.46933	1.5902	6.2457e-05	0.0010647
Clec4a3	44.6159	52.2062	42.1106	16.301	30.4277	20.6095	1.2253	6.4055e-05	0.0010866
Rasal1	38.2381	38.8497	28.972	5.0052	17.8675	5.46181	2.0679	6.408e-05	0.0010866
Nhp2	1.30323	1.06684	0.944353	22.8428	29.2254	0.659156	-3.808	6.418e-05	0.0010874
Spata17	0.859161	0.928315	2.087	13.9923	2.59666	7.9262	-2.4358	6.4786e-05	0.0010969
Gria1	0.0507218	0.0909519	0.255829	1.85701	0.401249	1.59103	-3.0488	6.555e-05	0.0011065
Maged2	193.458	193.237	149.674	55.3116	112.941	80.2728	1.2889	6.6286e-05	0.0011172
Gpc4	152.588	134.787	117.816	39.7115	85.9839	53.0222	1.3579	6.741e-05	0.0011335
AABR07010468.1	0.919096	0.775567	0.853635	2.35748	3.63538	3.59393	-1.7266	6.7791e-05	0.0011383
Fam83g	1.87819	1.5884	1.37877	0.89866	0.937842	0.785862	1.0776	6.7939e-05	0.00114
Vnn3	4.75144	2.97256	3.83443	0.330109	1.58703	0.684344	2.3144	6.8483e-05	0.0011472
Stard10	3.61688	4.10454	7.60993	35.1679	9.62416	23.6438	-1.9391	6.8518e-05	0.0011472
Cacna1b	0.0234416	0.0140114	0.167926	1.68433	0.265799	1.05833	-3.6448	6.9209e-05	0.0011553
Arhgap25	3.40651	4.01607	2.82318	1.31943	2.13485	1.62667	1.196	7.0464e-05	0.0011727
Sptssa	18.6204	22.6869	26.753	97.6091	39.3883	62.3745	-1.337	7.0802e-05	0.0011766
Chrna10	0	0	0.0152544	1.3163	0.0550284	0.563559	-6.5715	7.169e-05	0.0011888
Arsi	1.24913	0.864519	1.71085	5.57126	2.77379	4.47957	-1.5367	7.232e-05	0.0011983
Tp53inp1	44.5208	52.3797	50.6936	26.2593	5.92366	16.4486	1.824	7.2975e-05	0.0012083
Gatd1	4.37406	5.65184	4.4763	11.9604	10.8217	23.1971	-1.4672	7.3572e-05	0.0012164
Foxp3	0.555997	0.897288	0.806935	0.316048	0.119955	0.293998	1.843	7.3851e-05	0.0012201
AABR07027872.1	9.6091	12.4049	13.8703	1.52611	5.74927	3.10791	1.9565	7.4068e-05	0.0012228
LOC103690118	0.120277	0.215676	0.290138	7.17435	0.142723	5.77169	-4.1511	7.4255e-05	0.0012247
Spaca9	0.174439	0.625592	3.06028	45.4472	4.59983	14.9779	-3.8368	7.4859e-05	0.0012302
Marchf11	0	0	0	0.786015	0.151154	0.297693	-6.438	7.5107e-05	0.0012318
Gadd45a	657.676	611.74	581.994	110.13	335.117	234.457	1.618	7.5269e-05	0.0012336
Dnaaf4	1.00304	0.610847	1.9257	9.40459	2.6649	6.9822	-2.2102	7.5858e-05	0.0012378
Klhl8	11.3063	10.952	9.20997	4.5716	7.32614	5.06093	1.0754	7.5986e-05	0.001239
Grin2b	2.38143	2.96475	2.68038	0.0177044	0.601484	0.262252	3.338	7.6419e-05	0.0012452
Fam81a	0.383866	0.264743	1.43321	11.8716	1.64292	6.14218	-3.0106	7.6505e-05	0.0012457
LOC103692166	0.176506	0.189902	0.247724	10.5138	1.78726	0.322663	-4.1209	7.7094e-05	0.0012544
Bcl2l11	10.8858	12.6228	9.56812	4.22141	7.38048	4.11099	1.2546	7.7859e-05	0.0012653
Scn8a	1.82981	1.62574	1.93865	1.15629	0.40548	0.677791	1.484	7.7877e-05	0.0012653
Kif6	0.0630263	0.0565079	0.469925	5.83358	0.511052	3.41719	-3.8156	8.2056e-05	0.0013246
Ngef	3.682	3.6174	9.07059	62.7452	9.19581	33.7483	-2.4632	8.3037e-05	0.0013376
Elmod1	0.503975	0.547699	2.29075	17.0379	2.1988	12.3474	-3.0146	8.4182e-05	0.0013541
AABR07071199.1	0.0739941	0.132683	0.259624	4.29187	0.409746	2.21344	-3.6492	8.5152e-05	0.0013677
Rgs18	4.90368	5.97354	4.76894	1.92951	2.57207	2.9674	1.2576	8.526e-05	0.0013685
Cyp17a1	20.1705	16.2871	42.2024	74.4224	123.564	80.5562	-1.643	8.5593e-05	0.0013728
Lurap1l	2.20626	3.09998	3.23511	7.99218	5.39228	7.57931	-1.0906	8.5741e-05	0.0013733
Agbl5	5.63411	5.72149	7.06016	18.7497	9.99644	14.2931	-1.0169	8.5703e-05	0.0013733
Prom1	1.39973	0.976876	3.42531	34.136	2.50399	17.9617	-3.002	8.6181e-05	0.0013793
Naip2	0.745255	1.03816	0.923854	0.440859	0.535959	0.511784	1.0548	8.6976e-05	0.0013883
Ccdc74a	0.783769	0.884892	1.4514	6.13787	2.38823	3.97993	-1.7869	8.6924e-05	0.0013883
AABR07045403.1	0.108752	0.243762	1.19244	12.1238	1.6346	8.7655	-3.6339	8.8193e-05	0.0014055
Slc24a2	0.220461	0.209064	0.20454	0.0837145	0.026831	0.0140914	2.5645	8.8372e-05	0.0014064
Ccdc57	2.67165	2.60604	3.7865	10.4611	6.83945	5.89935	-1.1517	8.8678e-05	0.0014085
Msrb1	116.164	100.023	98.2396	34.5132	69.0498	48.7495	1.2249	8.9143e-05	0.0014127
Pus1	30.9046	30.098	24.5668	11.2078	19.5617	12.8838	1.1526	8.9131e-05	0.0014127
Chd9	11.9153	12.3135	11.3603	7.37876	4.10636	8.18951	1.0611	9.0563e-05	0.0014332
Galnt16	3.28614	4.23145	2.90819	2.27041	1.39622	0.996618	1.3666	9.0813e-05	0.0014361
Magee2	0.550516	0.652799	0.66983	1.46106	1.64366	2.1249	-1.2863	9.1025e-05	0.0014385
Dll4	5.23734	3.79067	3.23691	1.79029	2.35629	2.37876	1.0992	9.1396e-05	0.0014413
Gramd1b	143.083	146.148	134.213	45.9286	93.2877	68.7192	1.2052	9.1379e-05	0.0014413
Tas1r3	0.702901	0.525171	0.385356	0.192767	0.150597	0.12168	1.9902	9.2071e-05	0.0014489
Cfap100	2.14373	2.13741	7.00298	51.8018	7.33896	25.0303	-2.6704	9.2181e-05	0.0014496
Acot2	17.3034	21.7536	19.7219	5.3598	10.9482	10.5888	1.3088	9.2676e-05	0.0014564
St3gal3	26.419	24.6117	21.0625	10.6493	16.6454	13.2494	1.015	9.3223e-05	0.0014629
Cpt2	63.7333	58.3959	62.137	22.7717	42.7465	28.6275	1.1488	9.3828e-05	0.0014714
Pik3c2g	0.0633809	0.0284129	0.289101	3.68149	0.421169	1.19024	-3.5605	9.3964e-05	0.0014725
Ifi27l2b	73.3822	49.1382	53.5799	187.731	119.279	115.555	-1.0582	9.5033e-05	0.0014872
Terf2ip	12.5961	11.7384	28.2831	177.668	29.0541	99.2901	-2.3139	9.528e-05	0.00149
Glt8d2	2.79533	3.79148	3.55226	8.1968	6.29377	9.64831	-1.0499	9.5526e-05	0.0014928
Jmy	3.30685	4.37169	4.07235	2.91271	1.70295	1.87495	1.0626	9.6925e-05	0.0015084
Rapgefl1	1.25899	1.75914	3.9298	20.945	4.16492	16.9692	-2.3774	9.7641e-05	0.0015175
Ccdc6	9.80147	11.9246	10.6358	8.02008	3.92968	5.05973	1.1378	9.7874e-05	0.00152
AABR07041232.1	1.82219	1.42293	1.81936	0.290165	0.617783	0.865213	1.6978	9.9077e-05	0.0015366
AABR07043897.1	39.4083	40.1435	40.5095	17.2969	27.8349	15.9343	1.1579	9.9018e-05	0.0015366
Arxes2	2.75943	3.03125	4.14321	6.8722	7.78771	10.8655	-1.1682	0.00010021	0.0015515
Efcab6	0.284987	0.149049	0.437472	2.82014	0.67634	1.50635	-2.2986	0.0001005	0.0015515
Socs4	4.89602	4.87927	5.03799	3.22251	1.65353	3.00426	1.1181	0.00010052	0.0015515
Kcnrg	1.21581	0.586961	4.26594	42.8203	4.51308	20.4384	-3.2495	0.0001004	0.0015515
Adora2b	3.26551	2.01285	2.18413	1.34333	1.0656	1.27192	1.217	0.00010118	0.0015589
Tekt3	0.507673	0.568959	1.57717	6.16079	2.57699	4.37662	-2.0908	0.00010281	0.0015803
Mboat2	1.7818	1.83596	3.11425	9.30991	4.08137	8.73974	-1.5065	0.00010318	0.0015839
Ift27	25.2073	20.3137	32.324	95.3627	45.1448	68.7028	-1.2163	0.00010314	0.0015839
LOC100911545	7.28438	5.39784	5.83537	0.456686	0.175645	2.23522	2.8949	0.00010416	0.0015978
Fam155b	0.251387	0.182044	0.347729	2.67281	0.543058	1.32562	-2.314	0.00010491	0.0016054
Slc25a27	0.608661	0.692967	0.737297	1.69307	1.23814	1.76614	-1.0017	0.00010494	0.0016054
Misp	0.264203	0.328998	0.978513	6.97998	0.986968	5.18348	-2.8386	0.00010574	0.0016164
Lypd6b	0.08112	0.261829	1.02466	9.74409	1.20644	6.56529	-3.4505	0.00010618	0.0016212
Mapk8ip2	0.0145759	0.00653421	0.127857	2.88411	0.144133	0.793311	-4.4343	0.00010648	0.0016234
Cdh16	0.258738	0.603145	2.09938	55.2833	3.52053	25.0791	-4.5896	0.00010811	0.0016473
Lrrc25	4.29488	4.93234	4.50109	1.36313	2.86313	1.88463	1.3462	0.00010969	0.0016679
Hist3h2ba	0.4792	0.42964	0.630516	3.15404	1.80065	2.19001	-2.0063	0.00010992	0.00167
Iqcd	3.29581	1.28048	4.31242	26.4153	7.10473	13.1909	-2.1727	0.00011009	0.0016707
Pcyt2	66.8582	60.6997	57.3076	16.8705	39.7986	22.1452	1.4047	0.00011091	0.0016808
Ddx25	1.0691	0.673011	0.738262	2.58262	1.88942	2.40045	-1.2741	0.00011195	0.001692
Ptger3	1.51688	2.76975	3.39134	5.57031	9.35098	14.2336	-1.7378	0.00011212	0.0016923
Acacb	1.69416	2.14117	2.81461	11.2415	3.83657	7.01496	-1.5157	0.00011225	0.0016932
Cldn1	4.41275	3.91537	5.32481	14.682	9.92082	8.10285	-1.0571	0.00011252	0.0016949
Lsmem2	0.164074	0.809077	1.51118	14.4439	2.04427	9.91836	-3.1807	0.00011259	0.0016949
Ecrg4	9.72907	9.8557	17.4377	88.153	20.0574	57.2545	-1.9384	0.00011284	0.0016974
Klhdc7a	0.146267	0.101998	0.498955	6.27103	0.591401	2.12018	-3.3494	0.00011297	0.0016983
Cyb561	2.70531	2.84413	5.44474	30.268	6.26824	17.0706	-2.0618	0.0001131	0.0016992
AABR07053198.1	0	0	0.318289	8.90628	0.861141	2.61308	-5.021	0.00011364	0.0017027
Nxpe5	1.24913	1.39502	2.22987	16.4614	3.46723	5.84529	-2.175	0.00011357	0.0017027
Lca5l	0.145783	0.186723	1.29705	11.72	2.00996	5.69341	-3.3465	0.00011397	0.0017065
Sapcd1	0.98788	0.991995	0.762561	4.03131	2.18817	2.82377	-1.5161	0.00011435	0.0017077
Soat1	172.948	189.294	153.589	67.853	117.76	95.7898	1.0569	0.00011524	0.0017188
Msi1	28.4527	23.0783	16.9742	10.1919	14.8542	10.0225	1.1515	0.00011692	0.0017415
AC116220.1	0.909175	0.870977	2.32698	16.2103	2.45326	8.29977	-2.4868	0.00011726	0.0017453
Cby1	15.9875	15.2072	16.0883	72.4444	28.7615	38.5725	-1.349	0.00011758	0.001749
Slc17a3	3.37616	4.0884	3.66661	0.240493	1.28337	1.17801	2.2129	0.00011792	0.0017528
LOC679739	39.1544	0.529485	11.4484	0.583054	0.607336	0.147216	5.4484	0.00011801	0.0017531
Akr1c13	46.5599	46.1576	39.2391	3.82046	19.9591	11.6013	2.0633	0.00011924	0.0017667
Defb1	7.63034	13.7567	12.0768	1.16002	4.52714	1.03375	2.4773	0.00012123	0.0017937
A2m	12.502	15.6038	4.27077	1.09308	0.894346	4.32676	2.5579	0.00012182	0.0018002
Klf15	2.87535	3.30259	3.2993	10.3577	6.57796	5.70832	-1.0515	0.00012303	0.0018157
Aldh3b1	61.0426	71.4242	68.4539	10.6915	37.4683	19.9764	1.728	0.00012347	0.001821
C3ar1	3.22714	4.98397	3.22348	1.44265	2.184	1.81353	1.2581	0.00012415	0.0018298
Dzip1l	3.61447	3.73988	5.82692	26.8281	7.46515	15.4553	-1.6962	0.00012469	0.0018353
Rsph9	1.03894	1.5024	4.64487	29.1175	6.09784	14.9544	-2.5787	0.00012464	0.0018353
Phf20l1	5.08489	8.00492	7.23502	4.33743	3.06735	4.25347	1.004	0.00012514	0.0018407
Havcr1	1.34982	1.42632	2.20737	3.80758	3.74496	6.19289	-1.2681	0.00012528	0.0018416
Gca	4.81662	7.09986	7.78767	26.7154	10.9789	21.7074	-1.3796	0.00012574	0.0018449
Wscd1	3.23951	3.42609	3.10839	0.717989	1.87234	0.758105	1.7169	0.0001265	0.0018536
Ap3b2	0.38539	0.775112	2.52171	20.3699	3.55136	7.39135	-2.8591	0.00012697	0.0018544
AABR07035780.2	0.0766701	0.0962368	0.524576	5.81591	0.557998	2.90508	-3.4987	0.00012683	0.0018544
Sh3yl1	3.07446	2.36619	3.77082	11.8639	5.76826	8.34227	-1.286	0.00012752	0.00186
Pp2d1	0.932917	0.891581	0.845312	16.11	0.940759	5.9034	-2.8652	0.00012799	0.0018645
Lhfpl5	0.754182	1.65289	2.18067	0.137887	0.220969	0.510625	2.5929	0.00012794	0.0018645
Ldhc	0.0912256	0.0272636	0.346758	4.32815	0.673554	1.84453	-3.6429	0.00012927	0.0018806
Pnliprp2	5.69986	5.63902	2.13353	0.0808531	1.14669	0.592027	3.0461	0.00012987	0.0018881
Amotl1	10.2529	11.2897	9.14183	7.97573	4.06057	5.02101	1.0564	0.00013056	0.0018945
Pip5k1b	1.62029	1.46443	1.82245	5.7623	2.6359	5.70029	-1.3132	0.00013107	0.0018994
Rhpn2	0.545024	0.977312	2.52553	19.8373	2.73691	8.95914	-2.7317	0.00013288	0.001922
Cryz	5.33996	6.12253	6.39056	12.4942	11.0712	20.2559	-1.098	0.0001333	0.0019255
Uqcrb	409.228	387.49	452.767	138.047	279.863	202.401	1.1891	0.00013369	0.0019273
Tmprss7	0.262245	0.340928	0.333551	0	0.0518639	0	4.315	0.00013351	0.0019273
Apold1	8.10608	5.86333	5.70212	2.20158	4.16144	2.78753	1.2842	0.00013506	0.0019422
LOC102557319	0.031021	0	0.0544218	1.13573	0.0858899	0.637966	-4.2116	0.00013563	0.0019492
Ly9	2.7996	4.17769	5.04605	10.2861	7.9183	12.5874	-1.1561	0.00013584	0.0019498
Dyrk3	0.318264	0.217408	0.983756	7.30679	1.23488	3.65202	-2.7765	0.00013581	0.0019498
Igsf23	0.422824	0.28432	0.97359	9.60997	2.00692	2.89855	-2.8792	0.00013648	0.0019565
Cdh17	5.15123	6.2463	4.21299	0.330017	2.08761	1.22797	2.2614	0.00013644	0.0019565
Cnga3	0	0.0264846	0.0259116	0.49822	0.140209	0.454094	-4.1306	0.00013762	0.0019716
Ryr1	1.47398	2.83187	2.29344	0.513542	1.20966	0.449921	1.7748	0.00013784	0.0019722
Asb4	0.302761	0.368394	0.322484	3.72749	0.615876	1.5364	-2.3351	0.00013825	0.0019769
AABR07071199.2	0.172841	0.258276	1.06129	12.1109	0.911539	6.31927	-3.4606	0.0001389	0.0019836
LOC691352	0	0.108269	0.47667	8.42011	0.668705	4.28964	-4.2746	0.00013945	0.0019902
AABR07054614.1	3.58446	4.09203	5.66348	28.2451	9.70439	11.1183	-1.6601	0.00014139	0.0020165
Cmpk2	0.805842	0.810609	1.23271	5.42525	1.84248	2.93972	-1.6233	0.00014158	0.002018
B4galt4	4.51644	4.42896	7.8306	34.1103	10.2161	18.9256	-1.6956	0.00014283	0.0020345
Dusp22	22.8768	24.3676	18.7807	9.22312	14.8233	12.5645	1.0353	0.0001435	0.0020428
Gdap1	0.278679	0.275705	0.834506	7.86666	0.828613	3.0822	-2.8498	0.00014583	0.0020747
Ptk7	11.9977	10.6121	11.4731	49.1687	19.9402	25.8692	-1.264	0.000146	0.0020758
Ca14	2.74725	2.78793	6.38208	27.8683	7.30799	21.1472	-2.0219	0.00014661	0.0020832
Esrrg	0.0778813	0.171392	0.440947	3.64649	0.459275	2.20617	-2.9633	0.00014697	0.0020869
LOC103690137	2.19201	3.02503	2.13014	1.41447	0.748022	1.24999	1.3137	0.00014742	0.002092
Pi16	3.70148	3.61005	5.76515	26.7099	8.27025	12.9329	-1.6539	0.00014773	0.0020951
Klf2	27.1235	33.1613	37.71	15.3768	21.9374	11.4025	1.1928	0.00014821	0.0021005
Cdc25b	6.14323	6.11314	6.53751	22.372	9.75159	15.7402	-1.1368	0.00015382	0.0021658
Fads6	102.579	101.295	88.3398	17.9267	55.6667	36.8392	1.5756	0.00015387	0.0021658
Iah1	23.3787	20.4414	25.4436	108.122	38.7891	60.1353	-1.3634	0.00015426	0.0021686
Efnb3	0.456254	0.269123	0.747772	3.59571	1.38674	1.6761	-1.9603	0.00015479	0.002172
Hid1	4.49276	4.70108	6.50782	24.1382	7.9688	19.4252	-1.4992	0.00015916	0.0022291
Sell	0.128503	0.230425	0.300586	1.48014	0.542164	2.93638	-2.6967	0.00015937	0.0022307
Chrdl1	2.72045	4.07064	4.33729	16.4539	6.12181	11.8372	-1.4142	0.00016042	0.0022398
AC097129.1	0.219529	0.216507	1.19391	10.4756	1.31985	5.45418	-3.1726	0.00016091	0.0022452
Hoxc4	1.98904	2.73225	4.77003	21.1538	6.19289	12.3426	-1.8447	0.00016124	0.0022485
Ntm	0.163061	0.083541	0.245201	1.73445	0.460693	0.851672	-2.4092	0.00016194	0.0022568
Tekt1	1.92374	1.48851	5.80211	30.5923	7.31729	17.1675	-2.3577	0.00016246	0.00226
AABR07067762.1	8.48524	6.20626	5.87611	1.16352	3.12072	2.53577	1.7693	0.00016305	0.0022639
Dusp27	0.674879	1.64717	2.49951	8.35956	3.48506	12.0412	-2.0998	0.00016384	0.0022735
Adtrp	1.26352	1.43493	2.41369	8.06221	3.68719	5.36615	-1.5308	0.00016538	0.0022892
Chrd	0.508243	0.611023	0.648464	8.75263	0.99601	2.46671	-2.552	0.00016935	0.0023399
Clec12a	34.6216	36.1003	18.5103	5.65821	14.5544	11.4292	1.6723	0.00017246	0.00238
Casc1	3.92301	4.69845	6.97224	39.5261	8.5112	19.7046	-1.8945	0.00017436	0.0023988
Meox1	1.84183	1.79813	1.32839	0.774506	0.922785	0.714205	1.2323	0.00017431	0.0023988
Ccdc96	2.15335	1.47188	5.25519	30.8196	5.58266	18.0347	-2.3912	0.00017472	0.0024023
Asgr2	3.17414	2.57483	2.20975	1.34719	1.45478	1.50715	1.0768	0.0001767	0.0024265
Wdr92	1.74114	1.5775	2.26682	5.39827	3.33471	4.55354	-1.0452	0.00017724	0.0024324
Edn3	0.415344	0.443319	0.641916	2.16422	1.17346	1.56128	-1.4969	0.00017803	0.0024378
Galnt6	3.56649	3.31374	2.93619	11.4011	4.93345	15.0328	-1.4669	0.00017806	0.0024378
AABR07068728.1	1.08067	1.04642	1.21336	2.20498	3.11181	3.1788	-1.1582	0.00018123	0.0024775
Vill	1.11151	0.984398	1.17712	5.23036	1.74785	4.09984	-1.5437	0.00018473	0.0025169
Scn9a	0.0162275	0.0181865	0.209957	2.16619	0.276	1.24053	-3.6836	0.00018526	0.002521
Dnai1	0.574983	0.379854	2.11036	16.084	2.01094	8.95196	-2.9128	0.00018515	0.002521
Sh3bp1	50.5461	46.7277	38.9648	5.95814	24.8096	10.2896	1.894	0.00018744	0.0025445
Gask1b	21.2973	24.1997	21.9347	8.18762	15.284	12.5863	1.0844	0.00018852	0.002553
Deup1	0.339851	0.414395	1.64556	13.0968	1.38726	7.66981	-2.977	0.00018897	0.0025561
Vegfa	149.064	118.935	114.289	42.9991	87.5297	52.0494	1.2441	0.00018944	0.002561
Arhgap23	20.4819	20.1195	17.4592	6.26773	13.0359	9.33398	1.1983	0.00019166	0.0025848
Nbl1	18.7108	17.0773	21.2812	71.2452	33.2789	39.7247	-1.1264	0.00019193	0.0025868
Tppp3	10.2744	16.4842	48.823	305.805	44.4891	191.223	-2.6154	0.0001925	0.002593
AC134224.3	405.551	328.507	530.014	279.384	213.094	130.03	1.2221	0.00019391	0.0026086
Rassf7	1.17511	1.58036	1.96785	9.31648	3.25361	4.77123	-1.658	0.00019508	0.0026198
Bsn	2.45278	2.7726	2.27735	0.677177	1.58501	1.12164	1.3255	0.0001956	0.0026241
Rcor2l1	0.180993	0.459776	0.291065	1.34018	1.70622	0.864761	-1.8773	0.00019612	0.0026291
Ahrr	1.18179	1.53529	0.789824	0.138901	0.527863	0.273889	2.0668	0.00019706	0.0026386
RGD1561916	3.43653	4.62167	11.0909	49.132	13.798	29.4713	-2.0514	0.00019817	0.0026518
Tagln	257.749	336.695	400.393	1626.09	542.447	945.661	-1.4291	0.00020024	0.0026747
Trib2	22.9973	23.5752	32.2986	51.5798	55.0127	98.2863	-1.1836	0.00020046	0.0026762
Col4a2	77.9883	79.2889	64.2333	32.1982	54.1983	33.8907	1.0629	0.00020058	0.0026762
Clic6	0.217475	0.204267	1.3081	22.9364	2.00712	12.7442	-4.2149	0.00020087	0.0026785
Kndc1	0.224109	0.103706	0.976575	7.98197	0.949345	4.90779	-3.1796	0.00020305	0.0027044
Large2	1.575	1.49683	3.81309	18.5171	5.03363	8.8077	-2.0112	0.0002047	0.0027214
Ccdc138	1.88132	2.31514	3.54318	18.9837	4.12921	11.2033	-1.9252	0.00020756	0.0027546
RGD1562492	0.0710455	0.0424652	0.467397	3.86756	0.749367	2.07604	-3.2986	0.00020894	0.0027713
Cmtm8	2.63205	3.39226	4.99273	19.0021	6.58481	13.1497	-1.5977	0.00020914	0.0027724
Gfra4	1.42263	1.67828	1.14938	11.0884	2.2212	7.87036	-2.0944	0.00020965	0.0027758
Bmp2k	16.2474	17.2088	14.9266	12.384	5.93501	9.37072	1.0151	0.00021005	0.0027795
Tubb4a	0.281357	0.0630645	0.1234	0.752318	0.73728	1.3589	-2.4234	0.00021046	0.0027816
Emc4	98.9967	102.168	102.563	34.4076	66.1463	59.3425	1.1069	0.00021076	0.002784
Esrp1	1.42642	1.72259	4.1367	23.4075	4.22961	12.8444	-2.2488	0.0002112	0.0027882
Kl	2.93838	2.78427	1.07754	0.291071	0.979548	0.41646	2.179	0.00021252	0.0028026
Uchl3	8.16818	0.341759	9.6488	0.26881	0.344622	0.950212	3.7306	0.00021284	0.0028049
Lrrc71	2.24957	2.25746	5.01464	34.6558	4.1061	20.313	-2.4048	0.00021327	0.0028089
Snap91	9.80967	11.4321	16.5783	0.431318	3.73952	3.51446	2.465	0.00021389	0.0028132
Bcl11a	0.953749	0.916818	1.3541	3.60793	1.94456	2.72883	-1.1527	0.00021522	0.0028246
Asic2	0.156122	0.219962	0.567352	4.9911	0.617524	2.79841	-2.9229	0.00021534	0.0028247
Egfl6	0.753035	0.649676	0.847493	2.95747	1.50613	1.84175	-1.2776	0.00021804	0.0028568
Irak1bp1	3.5867	2.88593	4.62515	11.9297	6.59625	9.80702	-1.1454	0.00021924	0.0028708
Odaph	35.2608	20.4248	11.4684	1.38533	8.22717	2.05755	2.6807	0.00022003	0.0028778
Lpcat4	4.79544	4.92604	6.25684	22.3043	8.59748	14.9576	-1.3069	0.00022084	0.002885
Eral1	34.4515	27.6931	36.5539	13.5919	22.0262	20.2671	1.0048	0.00022165	0.0028906
Kif3c	9.82332	8.57975	7.41626	2.66979	5.27381	4.7141	1.2096	0.00022204	0.002894
AABR07030359.1	0.80865	1.57087	2.00977	5.48877	4.15808	12.7108	-2.145	0.00022355	0.002908
Rcan1	113.701	115.673	86.2711	17.0071	49.3902	51.3842	1.5991	0.00022368	0.002908
Sidt1	0.0781844	0.0934644	0.234321	2.31571	0.170087	1.47257	-3.053	0.00022443	0.0029117
Rab36	1.18023	1.03103	2.81381	21.9101	3.11217	8.59991	-2.5107	0.00022578	0.0029275
Gpr55	7.35086	6.55536	8.10311	0.905555	3.01639	3.1357	1.8169	0.00022842	0.0029549
Prr29	4.54425	3.50741	11.5424	78.9682	11.1597	36.8404	-2.4668	0.00022891	0.002959
Pnoc	1.48099	1.86567	1.80886	25.1712	2.62492	6.62033	-2.5009	0.00023191	0.0029913
Igfbp3	62.9002	31.5148	28.275	23.7468	11.3359	7.80342	1.7298	0.00023382	0.0030109
Stk33	0	0.0296921	0.145248	2.61568	0.30128	0.756751	-4.1415	0.00023575	0.0030292
Gpt	8.95712	8.12797	22.2963	110.808	20.4166	79.9243	-2.2003	0.00023613	0.0030302
LOC501233	0.279146	0.297202	0.739683	4.59327	0.809695	2.26153	-2.3148	0.00023651	0.0030334
Axin2	2.08126	2.29858	3.33593	14.1033	3.87661	10.1405	-1.6471	0.00023774	0.0030475
Cadm1	6.09558	4.90462	5.40784	20.1888	8.99845	12.7275	-1.1414	0.00023883	0.0030597
Spata46	0.572496	0.684382	0.669574	6.94744	1.32092	3.40923	-2.3726	0.00023985	0.003067
Rab11fip1	2.95596	3.19648	4.84141	23.2059	5.2123	15.4535	-1.775	0.00024178	0.003087
Stox1	1.59613	1.2675	1.12007	3.25484	2.3269	3.86515	-1.0458	0.00024757	0.0031484
Ninj2	2.71706	2.8733	1.71112	6.62986	4.73972	6.17492	-1.0641	0.00024842	0.0031575
Krt7	2.26605	2.32661	9.39361	61.0879	8.11016	35.1988	-2.6729	0.00025039	0.0031789
Rasd2	0.697824	0.909151	2.92668	21.5656	3.4157	7.29338	-2.601	0.00025033	0.0031789
Tas1r1	2.01902	1.97693	2.58665	7.67174	3.49912	6.11467	-1.1823	0.00025073	0.0031805
LOC102552166	2.58808	2.66534	2.06568	1.82238	1.03291	1.29807	1.0234	0.00025082	0.0031805
AABR07049783.1	0	0	0	2.45615	0.0917139	0.0963349	-7.2317	0.00025142	0.0031847
Cd68	67.7198	73.2573	58.4154	19.239	43.5164	31.1043	1.2643	0.00025201	0.0031886
Hspa2	4.28864	5.23962	6.88799	31.5818	10.154	14.2669	-1.551	0.00025245	0.0031925
Ces4a	0.108395	0.0833011	0.244496	2.16582	0.391995	0.91356	-2.7612	0.00025334	0.0032001
Cldn11	16.9419	13.3435	15.7552	30.8631	52.7062	30.1373	-1.1234	0.00025499	0.0032174
Ccdc30	0.929835	1.16714	3.45075	23.2092	2.85175	13.5864	-2.6091	0.00026001	0.0032734
Ly6g6d	1.13271	3.10012	1.30735	7.55345	7.82872	5.69677	-1.7315	0.00026294	0.0033085
Cpxm1	10.4745	8.83375	23.2288	131.706	31.1772	44.8695	-2.0629	0.00026394	0.003319
Igfals	0.516945	0.59804	0.380315	0.109757	0.184684	0.138564	1.9729	0.00026556	0.0033339
AABR07063279.1	2.92329	2.76391	3.21696	14.9772	5.10863	8.17049	-1.4488	0.00026622	0.0033385
AABR07055776.1	284.359	265.082	220.472	19.3624	115.404	74.8394	2.0413	0.00026658	0.0033393
AABR07031489.1	0.132488	0.237571	0.232431	1.79854	0.489105	1.26602	-2.3361	0.00026658	0.0033393
Cd28	3.01423	4.02724	3.39575	0.41332	1.56628	1.17865	1.8968	0.00026797	0.0033529
Tshr	0.2077	0.340332	1.40726	10.8069	1.55242	4.51103	-2.8791	0.00026858	0.0033569
Pcca	26.1127	26.3705	28.518	10.363	19.3984	14.1962	1.0623	0.00027	0.0033727
Cited1	11.0019	24.2339	24.623	5.6247	9.59877	9.61213	1.4529	0.00027122	0.0033842
Lhb	0.650078	0.335136	2.13838	14.5076	2.1599	8.57523	-2.7881	0.00027334	0.0034032
Plekha6	3.06621	3.01532	4.02593	18.7635	5.31081	9.99283	-1.5326	0.00027684	0.0034409
Ptgdrl	0.0574384	0.0514979	0.755755	9.73487	0.99964	3.98525	-3.8517	0.00027698	0.0034409
Apln	15.9784	12.8845	10.5065	2.2011	7.08703	1.67237	2.0088	0.00027718	0.0034415
Inha	509.687	466.059	656.578	882.273	1504.9	1864.34	-1.1964	0.00027734	0.0034415
Nptx1	0.143851	0.250782	0.077112	4.11601	0.366681	0.584374	-3.1812	0.00028478	0.0035262
AABR07027394.1	0	0	0	0.969193	0.128538	0.708823	-6.2227	0.00028649	0.0035454
Entpd2	8.34872	7.3614	11.9631	38.8745	18.0179	20.2213	-1.2669	0.00028672	0.0035462
Lrrc51	3.89845	3.40205	6.01856	34.6827	7.07259	18.8315	-1.9608	0.00029031	0.0035808
Poc1a	1.46983	2.32916	1.82901	5.03399	4.21834	4.11845	-1.0476	0.00029446	0.003622
Fam184a	2.32477	1.80319	3.47145	18.2549	4.01175	9.72157	-1.8499	0.00029434	0.003622
Abat	0.772479	0.76954	1.12934	3.44843	1.82195	2.15148	-1.2648	0.00029527	0.0036301
Slc16a2	90.6222	90.1272	73.1993	12.1765	49.0263	21.1426	1.7891	0.00029697	0.003647
Ppp1r36	5.50701	6.2799	6.50021	25.0135	9.81712	15.2884	-1.24	0.00029723	0.0036482
Nsg1	6.00308	4.49574	10.8	57.7179	13.7253	23.728	-1.9355	0.0002979	0.0036544
Cyp4f1	0.508128	0.121487	0.609149	4.90519	1.03172	2.51926	-2.5478	0.0002988	0.0036615
Sh2d1b	1.62931	2.35614	2.07464	0.605385	0.914712	0.655091	1.6664	0.00030008	0.0036751
Col20a1	21.7519	22.97	24.6584	3.34701	13.4724	5.2696	1.8144	0.00030072	0.0036791
Armc3	0.344994	0.345003	1.69933	13.4933	1.52204	6.32873	-2.9278	0.00030143	0.0036856
Adrb2	11.8459	10.8031	7.44067	3.42101	6.54951	3.73151	1.314	0.00030205	0.0036913
Igf2bp2	0.775059	1.05174	1.05655	4.07591	1.61569	2.84589	-1.3518	0.00030623	0.0037378
Rgs14	0.517464	0.554472	0.59783	4.09122	0.908566	2.25477	-1.8955	0.00030893	0.003763
RGD1560242	0.261457	0.195347	1.22317	9.39316	1.13758	7.78494	-3.2185	0.00031001	0.0037722
Tigar	13.939	13.9207	13.5096	3.11622	8.83469	4.98704	1.4601	0.00031067	0.0037762
Rtn2	2.10625	3.49707	3.1648	8.27936	5.18376	7.63263	-1.0611	0.0003134	0.0038031
Pcbd1	1.82795	1.821	1.7816	5.51438	3.59906	3.98291	-1.067	0.00031592	0.0038297
Znf750	1.41536	1.95105	4.00391	14.1483	4.89851	10.5552	-1.7906	0.0003164	0.0038329
Avpi1	103.255	104.218	102.482	19.6196	64.7731	29.6214	1.6104	0.00031807	0.0038495
AABR07072853.5	0.211823	0.486962	0.490719	9.37952	0.537077	1.5841	-3.0277	0.00031936	0.0038609
Ankrd6	4.25149	3.73918	5.25063	18.5997	6.50763	13.5757	-1.3315	0.00032035	0.0038708
Flt4	10.3765	9.11397	7.4982	3.39422	6.10426	4.97478	1.0811	0.00032084	0.0038746
Ebf4	4.23785	4.86504	5.7432	18.5585	8.05301	12.2782	-1.1769	0.00032112	0.003876
Gna14	0.386763	0.544913	0.799684	5.42083	0.852315	3.40887	-2.2563	0.00032287	0.0038951
Slc34a3	0.0344945	0.061854	0.620286	6.68347	0.723128	3.64016	-3.7131	0.00032555	0.0039231
Spag8	5.37594	4.55532	11.0587	47.9764	12.0245	29.1673	-1.8662	0.00032673	0.0039331
Lrrc46	1.62116	1.21125	8.18993	57.921	9.00099	25.7941	-2.8443	0.0003266	0.0039331
C2cd4c	0.448969	0.254233	0.932745	7.1738	1.21505	2.94524	-2.5628	0.00032858	0.0039533
Ccn5	1.52621	1.53706	1.48547	11.2838	2.54701	5.00322	-1.8248	0.00032924	0.0039591
Fbxo41	0.200232	0.059841	0.117093	1.66934	0.274558	0.987185	-2.7389	0.00033541	0.0040225
Cyp24a1	0.141029	0.126443	0.144325	1.25699	0.288209	0.722647	-2.2394	0.00033674	0.0040321
Ap1m2	0.504347	0.851173	2.81055	18.6237	2.7459	11.044	-2.7322	0.00033737	0.0040366
Ccdc83	0	0.146786	0.718049	11.2809	1.71606	2.75479	-3.9455	0.00033769	0.0040371
Capn12	0.669278	0.923168	1.53543	8.71493	1.93453	3.96775	-1.999	0.00033804	0.0040391
Ppargc1b	1.46071	2.1243	1.6546	0.965211	0.827983	0.382286	1.4654	0.00033942	0.004047
Lgi2	0.245988	0.378888	0.835436	4.88832	0.713515	3.63727	-2.4365	0.00034014	0.0040513
RGD1560723	1.61073	1.23783	0.672806	0.0631049	0.18203	0	4.0072	0.00034324	0.0040839
Tcaf2	0.0859417	0.0385267	0.0452317	0.106061	0.632275	0.821238	-3.0335	0.00034545	0.0041081
Olr156	0.71281	0.375935	0.625261	0	0.0663398	0	4.8359	0.00034787	0.0041325
Slc13a5	0.684153	0.477085	0.952578	2.16216	1.43466	3.04095	-1.4484	0.00034852	0.0041379
Tmem125	0.0689575	0.0463693	0.211708	1.41835	0.340942	1.00274	-2.8511	0.000351	0.0041609
Popdc2	0.729627	1.62781	1.94981	10.9448	3.40946	4.3849	-1.8997	0.00035093	0.0041609
Hapln3	12.4172	8.98319	5.68394	4.18039	4.80988	4.31692	1.2163	0.00035227	0.0041716
Rgs5	66.7087	67.3373	67.0135	34.3877	25.4735	53.0156	1.0333	0.00035328	0.0041769
Dnai2	0.610508	0.535963	2.86728	21.5251	2.45504	10.167	-2.8582	0.00035445	0.0041841
Kcnk5	1.25282	1.32836	2.5419	13.5251	2.75777	6.97023	-1.9574	0.00035433	0.0041841
Pla2g1b	1028.07	1724.65	1595.83	41.8159	560.477	178.757	2.6266	0.00035535	0.0041925
Psd	1.34674	1.19057	1.95787	4.56377	2.51816	5.33703	-1.2602	0.00035881	0.0042267
LOC363337	1.11401	1.04041	0.386802	3.60885	4.00242	2.17918	-1.7572	0.00036011	0.0042398
Ankef1	0.194772	0.28377	0.619329	4.92756	0.702987	1.932	-2.5514	0.00036161	0.0042553
Ezr	29.1906	28.2905	53.9674	253.615	50.378	174.608	-1.8801	0.00036343	0.0042715
Stc1	11.5105	16.1389	14.9764	33.2549	25.0153	63.8778	-1.319	0.00036356	0.0042715
Bik	0.394739	0.212348	0	3.11775	1.18662	2.13201	-3.2074	0.00036421	0.0042769
Slc1a1	0.171578	0.153833	0.681696	5.44724	0.614783	2.55787	-2.8652	0.00036496	0.0042835
AABR07003235.1	0.839637	1.17102	1.24798	0.479722	0.202955	0.465122	1.7163	0.00036595	0.0042929
AABR07035782.1	0.391508	0.351017	2.28948	15.497	2.08196	10.5728	-2.9887	0.00036662	0.0042963
Tnk1	0.807994	0.6915	1.5947	8.86859	1.90303	4.40982	-2.0697	0.00036742	0.0043034
Calca	0.231161	0.15544	0.101385	5.37271	0.13715	2.1609	-3.7388	0.00036923	0.0043179
Klhl2	39.995	36.8988	36.5819	12.4704	27.0798	16.4404	1.1959	0.00036976	0.0043196
Gpr182	24.0892	23.3407	22.0446	4.20454	14.3319	5.71187	1.6848	0.00037082	0.0043297
LOC680875	0.130691	0.102528	0.544536	4.00528	0.684936	1.9683	-2.8676	0.00037238	0.0043435
AC128836.1	0.109172	0.130508	0.766104	4.99995	1.00757	4.23335	-3.1209	0.00037482	0.0043674
Llgl2	2.77205	2.11215	3.74447	17.5604	4.40682	10.0672	-1.671	0.00037648	0.0043845
Shank1	0.231304	0.198557	0.280599	1.14181	0.420463	0.764705	-1.4968	0.00038078	0.0044299
Bpi	0	0	0.112976	2.81563	0.130998	1.25367	-4.9618	0.00038381	0.0044629
Fam92b	0.601045	0.769832	2.78675	23.3122	2.03774	12.7711	-2.9643	0.00038551	0.0044804
Lmntd2	0.376721	0.22129	0.683692	4.44606	0.770729	2.42868	-2.35	0.00038823	0.004499
Kcnc4	1.66896	0.98569	1.31293	0.577579	0.398178	0.781449	1.3757	0.000388	0.004499
AC108616.2	20.7434	20.887	16.4461	0.656398	7.57367	2.38658	2.6034	0.00038831	0.004499
St6gal1	5.30353	5.80452	10.726	50.983	10.6633	30.4592	-1.8536	0.00038811	0.004499
Sbspon	0.808872	0.808895	2.51063	23.6248	2.60874	6.38514	-2.745	0.0003982	0.0045994
Gckr	0.029867	0.0535562	0.104795	1.3515	0.0945086	1.10438	-3.524	0.0003981	0.0045994
Fut2	0.771434	0.668972	1.60851	12.1007	1.03044	8.44874	-2.5945	0.000399	0.0046063
Clec18a	0.0475577	0.0213195	0.396307	5.51697	0.395029	2.41056	-3.9202	0.00040034	0.004617
Bicdl2	0.133938	0.234167	0.270221	1.25072	0.40263	0.929302	-1.7975	0.0004009	0.0046187
Strip2	0.956124	1.28586	1.25804	0.614561	0.650004	0.645512	1.0691	0.00040233	0.0046329
Oxtr	0.0619655	0.166671	0.62508	7.3668	0.441176	4.27361	-3.5849	0.00040605	0.0046685
Ebi3	2.57013	3.11926	1.78707	1.05727	1.28933	1.14594	1.2884	0.00041007	0.0047076
Dcdc2b	0.563886	0.583347	1.1034	6.63776	1.37255	4.61344	-2.2632	0.00041045	0.0047095
Six4	0.707964	0.782095	1.07013	4.04087	1.36513	2.65773	-1.4386	0.00041507	0.0047577
Sohlh1	0.210821	0.126012	0.123285	0.867252	1.05625	0.700715	-2.3339	0.00041642	0.0047708
Prss8	1.29892	1.85413	7.0162	43.0842	5.77318	26.2444	-2.6581	0.00041735	0.0047741
Ttll6	0.594284	0.532821	1.49279	7.94896	1.58845	4.03279	-2.1476	0.00042281	0.0048218
Bpifb6	14.4209	19.2129	14.0684	1.49694	7.3033	5.03952	1.953	0.0004239	0.0048319
Spa17	15.3847	16.7421	29.5816	115.293	34.6152	66.4657	-1.5913	0.00042926	0.0048855
Notch4	8.18822	7.59776	6.50164	2.78497	5.37869	2.79332	1.2027	0.00043059	0.0048982
LOC103689949	0.207062	0.359691	0.158926	0.926317	0.716633	0.806507	-1.5537	0.00043393	0.0049263
Spag11bl	0	0	0.509263	8.05191	0.787329	6.34032	-4.6511	0.0004347	0.0049325
Smim22	4.39484	3.15225	7.50451	36.2061	8.66846	20.7424	-1.9021	0.00043612	0.0049415
Entpd8	0.0410557	0.0184048	0.0480175	0.68119	0.140739	0.164887	-2.9711	0.0004377	0.0049479
Sh3gl3	1.20838	0.923556	1.65076	5.16645	2.30361	3.90111	-1.3768	0.00044526	0.0050212
Mc2r	1.24913	1.32625	1.87425	0.21636	0.260043	0.710176	2.1036	0.00044718	0.0050336
Arhgef19	0.744809	0.491559	1.93277	9.23428	2.06221	5.7505	-2.2054	0.0004508	0.0050718
Syt14	0.965281	1.43697	1.35795	0.71925	0.345786	0.57508	1.4066	0.000453	0.005094
Cd8a	2.44692	3.0714	2.21793	17.1791	4.19403	8.2459	-1.7132	0.00045325	0.0050942
Enah	149.025	135.972	119.46	51.9773	97.6057	73.9139	1.0366	0.00045347	0.0050942
Ccdc17	19.4788	22.0114	65.7668	333.235	55.136	209.528	-2.2545	0.00045977	0.0051598
Alkal2	0.0248925	0.022318	0	1.45408	0.0393838	0.930782	-5.4724	0.00046109	0.0051644
Ghitm	284.713	294.978	269.596	101.088	192.71	174.425	1.0406	0.00046098	0.0051644
AABR07029452.1	0.243727	0.546299	0.463215	0	0.0321344	0	5.3367	0.00046411	0.005193
Ccm2l	5.98876	7.03412	4.22092	1.82886	3.57904	2.34689	1.3328	0.00046469	0.0051943
Tsnaxip1	0.247695	0.274331	1.71262	11.1244	1.76351	6.56197	-2.8954	0.0004646	0.0051943
Sorcs3	0.0306867	0.0962955	0.0874826	1.49589	0.206342	0.299609	-2.9809	0.00046536	0.0051966
Amph	5.23752	4.13896	4.81511	1.96119	3.2137	2.81767	1.0125	0.0004652	0.0051966
Ptprcap	0.858686	0.972478	0.832507	2.26815	2.82441	2.51607	-1.3238	0.00046629	0.0052038
LOC690276	0.816229	0.512269	3.48443	24.4441	3.52983	11.4169	-2.8038	0.00046693	0.0052038
Dydc1	0.0915947	0.0821216	0.0803448	1.43181	0.47098	0.837201	-3.2175	0.00046652	0.0052038
AABR07035780.3	0	0.0160656	0.0943079	1.60693	0.127576	0.804026	-4.2686	0.00046682	0.0052038
Fosl1	13.2295	3.56042	4.45873	2.7071	1.99259	2.24383	1.8146	0.00046764	0.0052093
Prcp	63.6353	64.5312	64.2421	21.9252	47.1175	24.5997	1.2149	0.0004694	0.0052238
RGD1310819	0.923728	0.763237	3.15371	20.7431	2.39282	10.9716	-2.5875	0.00046974	0.0052249
Eva1c	0.84889	0.899476	1.77695	7.88889	2.38091	3.94367	-1.7909	0.00047235	0.0052513
AABR07054286.1	0.976593	1.75118	1.60015	0.13644	0.204072	0.673686	2.2877	0.00047389	0.0052633
Spint1	1.15061	1.00373	3.83258	21.4532	3.43179	12.2353	-2.4063	0.00047654	0.0052901
Ano9	0.168394	0.301956	0.546531	2.86785	0.799274	1.63711	-2.1589	0.00047771	0.0052952
Sstr1	0.74392	0.53705	0.601702	0.103333	0.29807	0.232809	1.7456	0.00047832	0.0052994
Il20ra	0.310668	0.163846	0.673262	3.44305	0.881853	2.35367	-2.3196	0.00048082	0.0053245
Osr1	3.44945	2.79889	2.6173	4.9381	7.81796	8.09721	-1.049	0.00048158	0.0053271
Ccdc116	0.0768575	0.223953	0.168544	0.537484	0.851203	0.878124	-2.0756	0.00048299	0.005338
Amigo2	2.57187	2.4698	3.35725	13.9794	4.28123	8.18361	-1.4361	0.00048438	0.0053507
Ffar4	0	0.0975047	0.095395	0.760532	0.473173	0.60997	-3.0225	0.00048728	0.0053802
Slitrk2	0.166468	0.309983	0.359439	2.15974	0.506496	1.48964	-2.0896	0.00048762	0.0053812
Cd163	3.29457	5.08187	3.92315	0.692214	2.31201	1.48653	1.6244	0.0004888	0.0053912
Ift81	10.5135	12.5794	16.5837	52.1441	21.2268	33.1506	-1.2114	0.00048918	0.0053912
Vil1	0.022864	0.030749	0.160446	1.55191	0.316526	0.455964	-3.2031	0.000494	0.0054357
Gnal	0.17593	0.335186	0.906642	6.24209	0.887236	3.85567	-2.7242	0.00049527	0.005447
Slc17a9	2.38758	3.19611	5.16311	19.739	6.11223	12.0275	-1.5993	0.00050046	0.005496
Togaram2	0.428114	0.609624	2.0102	13.7264	1.84277	6.0475	-2.5957	0.00050178	0.0055079
Ddit4l2	7.09152	11.543	12.8483	25.8383	19.8351	41.634	-1.2715	0.00050345	0.0055181
Spag1	2.81218	3.18875	3.40997	12.989	4.67014	8.34182	-1.2505	0.00050344	0.0055181
St14	2.25737	2.42656	4.30234	21.6351	4.19792	12.698	-1.8759	0.00050582	0.0055387
Vwa3b	0.115005	0.21997	0.659082	5.04634	0.533737	2.58017	-2.8054	0.0005121	0.0055966
Camsap3	2.37037	3.11083	4.78375	16.4777	5.67979	10.6688	-1.4612	0.00051294	0.0055995
Neu2	1.12553	1.1424	1.3971	7.37315	1.94875	4.2174	-1.6641	0.00052051	0.0056584
Mid1ip1	29.7913	37.3514	48.0024	75.6775	78.9408	161.352	-1.2621	0.0005211	0.005661
Uprt	5.82834	8.97317	7.1265	5.11002	1.83961	2.49486	1.4319	0.00052224	0.0056635
Cib2	0.804056	1.34568	0.79934	4.47632	2.24745	2.58339	-1.447	0.00052187	0.0056635
AC114452.1	0	0	0	1.16545	0.0448242	0.353119	-6.5178	0.00052216	0.0056635
Tnfsf13	8.51491	9.22392	13.0373	41.691	17.1948	24.2999	-1.221	0.00052415	0.0056814
Tmc7	0.194688	0.174553	0.284627	1.61512	0.500543	0.903233	-1.987	0.00052494	0.0056845
Pih1d2	3.09652	3.42493	5.48317	25.9762	5.97516	15.3418	-1.7555	0.0005258	0.0056897
Lgals3bp	71.8514	64.8667	112.725	302.933	127.262	258.274	-1.2536	0.00052592	0.0056897
Kif5c	0.612447	0.692796	1.03428	5.88647	0.919177	4.29001	-2.0211	0.00052683	0.0056921
Efcab11	0.25276	0.317266	0.266058	1.16455	0.819805	0.924118	-1.5951	0.00052691	0.0056921
Erc2	0.69945	0.761492	0.701191	0.328836	0.0526971	0.166056	2.2051	0.0005266	0.0056921
Ift57	7.3756	7.23689	9.86047	28.8665	12.6418	19.3581	-1.1026	0.00053381	0.0057475
Diras3	1.00632	1.52254	3.80674	22.5095	4.37842	11.1317	-2.3577	0.00053526	0.0057572
Ppl	2.77575	4.05622	5.17006	18.2203	7.11983	9.85491	-1.3372	0.00053548	0.0057572
Celsr1	0.563492	0.664755	1.57576	10.7431	1.344	4.37245	-2.3217	0.00053748	0.0057732
Rfx2	0.87549	1.10096	3.64033	22.376	3.48089	9.55165	-2.4274	0.00053875	0.0057841
Sh3bp2	17.6476	18.0709	13.998	5.23433	11.7156	6.44908	1.2631	0.00053959	0.0057903
Ckb	46.4252	50.3605	71.1613	301.959	75.7917	196.722	-1.5538	0.00054199	0.0058077
Sgk1	234.615	224.071	220.735	65.8817	156.53	111.743	1.2	0.0005427	0.0058126
Car1	0.774755	0.405199	0.424749	0	0.102148	0.0536476	3.5265	0.00054388	0.0058225
Nme5	0.645501	0.957149	2.11243	12.6642	1.82653	8.16932	-2.3815	0.00054787	0.0058565
Pappa1	0.87046	1.2723	1.82225	0.571724	0.376127	0.777999	1.4029	0.00054943	0.0058624
Ckmt1	1.25865	1.18893	2.12926	9.67117	2.16918	7.82524	-1.8828	0.00055499	0.0059133
Skida1	0.489099	0.877029	0.992124	2.02457	2.21267	1.95584	-1.1968	0.00055804	0.0059402
AC113837.4	118.08	87.8596	106.781	33.0507	54.8908	65.7485	1.2107	0.00056973	0.0060475
Cd80	0.655482	0.572425	0.56004	0.140075	0.17509	0.36075	1.5969	0.00057402	0.0060873
Plk5	0.576688	0.597833	1.05914	5.42666	1.3401	2.83022	-1.8798	0.00057634	0.0061071
Cenpm	1.27417	1.38545	2.44936	4.48317	4.35355	4.235	-1.1581	0.00057791	0.0061199
Cd164l2	0.662828	0.316947	2.24815	17.2325	1.92261	9.80365	-2.935	0.00057922	0.0061309
Cfap300	6.7961	8.35569	11.3694	43.6459	13.4293	27.2825	-1.4512	0.000582	0.0061575
Tmem63c	0.159959	0.149391	0.888646	7.17242	0.69597	3.05706	-2.9558	0.00058295	0.0061617
AABR07003176.1	4.16719	4.3732	4.96172	13.7927	6.35536	12.2726	-1.0538	0.00058449	0.0061722
Rgs22	0.678352	1.40149	3.8742	24.1562	3.38893	12.0576	-2.5054	0.00059512	0.0062694
AABR07017145.2	0.184443	0.297661	0.74423	3.32328	1.06513	2.06901	-2.1754	0.00059536	0.0062694
Mael	0.075474	0.101502	0.198612	0.45019	0.626911	0.987745	-2.2593	0.00059769	0.006291
Igsf6	2.43465	2.18285	2.50638	0.765062	1.49799	1.25035	1.2013	0.00059939	0.0063059
Myh14	1.22172	1.10046	3.40441	16.2788	2.48137	13.3389	-2.2642	0.00060196	0.00633
Tex52	0.447796	0.328487	1.07126	5.45929	1.57798	3.0782	-2.2305	0.00060636	0.0063703
Rhpn1	2.41904	1.95197	2.072	7.9258	3.82729	4.33937	-1.1104	0.00060635	0.0063703
AABR07041963.1	0	0	0	4.46897	0.226158	2.25675	-6.3422	0.00060931	0.0063957
Hspb2	5.91144	8.87452	9.88842	24.544	16.3674	16.7923	-1.0208	0.00060954	0.0063957
Tmprss2	0.425651	0.348918	1.90953	12.6272	1.39499	7.57904	-2.7801	0.00060963	0.0063957
Tmem82	0.75528	0.725535	1.13574	6.50246	1.36568	4.01208	-1.959	0.00061407	0.006432
Hk3	1.72736	1.85845	1.5253	0.549515	1.1114	0.80378	1.2324	0.00061367	0.006432
Sorcs2	1.50391	1.39522	2.09339	6.61177	2.86172	3.74412	-1.1919	0.00061776	0.006466
Negr1	0.197346	0.275234	0.557792	3.13904	0.55508	3.00634	-2.4771	0.00062293	0.0065077
Cadm2	0.19442	0.383488	0.272866	0.0319914	0.0615206	0.0323101	2.9422	0.00063451	0.006619
Pot1b	3.45923	2.80189	3.08608	14.4404	5.302	7.18598	-1.3103	0.00063736	0.0066403
Tsga10	0.673875	1.19577	2.00731	10.0835	2.08793	6.10108	-2.0127	0.00063924	0.0066567
Lrrc66	0.151903	0.116736	0.237939	1.7943	0.240334	1.2532	-2.4713	0.00064043	0.0066661
Hipk2	12.1045	13.3914	12.5967	9.42117	2.64005	4.47957	1.425	0.00064289	0.0066886
Pcdh12	5.81168	7.52081	5.71882	1.74719	4.2279	2.92336	1.2743	0.00064494	0.0067006
Ccdc189	2.38232	2.65856	4.46845	21.5603	5.07238	10.8665	-1.7559	0.00064616	0.0067103
Lrrc10b	0.429876	0.523066	1.31977	8.2861	1.2631	4.87322	-2.4371	0.00064912	0.0067348
Lrguk	0.333857	0.339239	1.52283	12.2048	0.897964	6.1216	-2.8969	0.00065278	0.0067634
Tmc2	0.024276	0	0.0958246	0.758964	0.153633	0.937987	-3.7204	0.00065429	0.0067759
Rp1l1	0.0405556	0	0.148227	2.48025	0.294091	0.516719	-3.8845	0.00065768	0.0068079
Dagla	0.630419	0.905566	1.29031	6.00652	1.44787	3.45282	-1.7259	0.00066122	0.0068352
Scarb1	1686.11	1649.21	1813.24	208.679	1023.22	382.128	1.8336	0.00066102	0.0068352
RGD1561648	0.0244016	0.120328	0.149832	0.702662	0.318508	0.811044	-2.4164	0.00066326	0.0068468
Chdh	0.842294	0.745245	3.77198	25.9505	2.84939	11.8337	-2.6915	0.00066552	0.0068638
Arnt2	1.31048	2.02352	3.00154	16.1378	4.19476	5.39925	-1.7976	0.0006672	0.0068749
Olr155	7.5707	9.25913	6.70896	0.127768	2.33418	0.129041	3.3214	0.00066826	0.0068826
Catsperg	3.18065	3.56668	6.52071	20.9196	8.0125	12.0873	-1.4137	0.00067008	0.0068919
Bpifb5	0.280667	0.274516	0.447628	4.78624	0.464244	2.18375	-2.6559	0.00067089	0.0068971
Pde6h	0	0.0730759	0.643453	6.57163	1.54745	3.11538	-3.7278	0.00067699	0.0069471
Jakmip1	0.0326022	0.204612	0.428969	3.46017	0.373967	3.23729	-3.1796	0.00068731	0.0070307
AABR07025818.1	0.272273	0.73234	0.286598	0	0	0	5.9181	0.00068795	0.007034
Tmem138	2.93268	3.71589	4.18825	13.3802	6.63398	7.33073	-1.1246	0.00070035	0.007151
Ccdc27	0.0385268	0.0172711	0.0168974	0.269428	0.213344	0.432179	-3.477	0.00070205	0.0071652
Tmem30b	0.269901	0.241987	1.52812	10.4165	1.16461	6.0247	-2.8804	0.00070376	0.0071761
Cacna1a	0.406366	0.436447	0.831729	4.01198	0.837153	2.21944	-1.8535	0.00070787	0.0072148
AABR07012635.1	487.767	687.218	644.91	61.0058	181.867	337.638	1.8302	0.00070859	0.0072188
Cbx7	4.65235	4.39294	4.95911	17.0646	7.17438	10.1294	-1.082	0.00070891	0.0072188
Fam227a	2.70252	1.93841	4.43947	21.4396	4.39242	12.4394	-1.8517	0.00071053	0.007221
Drc3	3.80699	3.30134	6.42333	36.1652	6.41821	16.6811	-1.9035	0.00071203	0.007231
AABR07058498.1	2.02163	1.31821	0.644846	0.302412	0.096925	0	3.5322	0.00071291	0.0072311
Gnat2	5.14708	4.96973	4.75367	0.183232	2.05544	0.884165	2.4069	0.00071454	0.0072401
Fam222a	29.655	26.3633	37.7734	4.79374	18.8997	9.5789	1.6607	0.00071439	0.0072401
Nsmf	12.7439	11.9627	9.63717	43.9636	16.7955	28.2419	-1.1589	0.00071629	0.0072546
Efhb	0.0881191	0.0987569	1.00485	7.90237	0.914931	4.57633	-3.2614	0.00071822	0.0072677
Lrrc9	0.250486	0.22458	0.340946	1.3431	0.457804	1.11964	-1.6242	0.00071909	0.0072732
AABR07063740.2	2.28397	2.36138	2.4607	0.0959304	1.00378	0.49583	2.312	0.00072125	0.0072918
AABR07008462.1	0.0968325	0.111623	0.285153	1.67302	0.322823	0.844846	-2.2969	0.00072229	0.0072991
Rnf224	0	0.143669	0.983926	15.6886	2.02822	3.19562	-3.9658	0.00072622	0.0073289
Papss1	18.2455	17.6618	22.9008	70.565	26.8136	55.491	-1.1648	0.00072659	0.0073293
LOC103690116	0.335362	0.269027	0.418034	1.06009	0.83778	0.997323	-1.3015	0.00073006	0.0073545
Bpifb4	0.80865	1.20836	0.756619	0.35483	0.440686	0.179183	1.6968	0.00073131	0.0073638
Gk	10.7655	12.0433	12.902	3.42624	7.98367	6.28023	1.1906	0.00073293	0.0073768
Spdef	1.70575	1.09508	1.97652	13.2195	1.84915	8.74916	-2.0915	0.00073533	0.0073943
Spem2	0.0942836	0.0422662	0	0.639957	0.335635	0.509233	-3.271	0.00073878	0.0074257
Gata5	0.199092	0.210956	0.381031	2.41233	0.715897	0.857242	-2.1084	0.00074056	0.0074394
RGD1305807	0.485204	0.514925	0.356123	0.211818	0.125334	0.230385	1.4605	0.0007408	0.0074394
Eng	100.877	93.7657	79.3032	33.7585	66.6206	49.9129	1.046	0.00074188	0.0074469
Ptpru	0.343299	0.528477	1.93749	13.099	1.63971	5.37687	-2.6089	0.00074224	0.0074472
Hlx	8.03287	8.93997	6.80117	1.82464	5.11132	3.22131	1.4001	0.00074378	0.0074551
Sptlc1	71.5809	73.2106	63.5529	22.9122	49.5908	37.155	1.1042	0.00074402	0.0074551
Prss36	7.13647	4.40887	6.82467	10.7737	14.3467	21.1361	-1.1428	0.00075063	0.007518
Cyp26a1	0	0.0753125	0.073683	1.41675	0.166126	0.697986	-3.6851	0.00075331	0.0075381
Irf6	1.30642	1.4474	4.07637	21.6351	3.285	11.9721	-2.2065	0.00075445	0.0075461
Fetub	0.790821	1.41806	2.23282	11.4472	2.20915	7.92652	-2.0567	0.00075507	0.007549
Nlrp5	0.990371	0.714968	0.65437	1.56614	2.24863	1.91305	-1.0953	0.00075674	0.0075624
Testin	42.0253	56.6796	43.2705	3.05013	22.7836	3.40237	2.4285	0.00075762	0.0075678
Lpo	0.347747	0.323329	0.497096	0.868909	1.02906	1.40197	-1.3043	0.00076696	0.0076442
Dlgap1	1.92271	2.70208	3.17234	8.61876	3.7965	8.84412	-1.2371	0.00076993	0.0076669
Ccdc87	0.0236596	0	0.19716	1.92709	0.402406	1.09111	-3.7236	0.0007775	0.0077287
Utf1	2.125	1.60958	1.70331	4.12963	4.23157	14.5521	-1.8798	0.00078052	0.0077447
Myo5b	0.599155	0.624536	2.61928	17.4776	1.87664	7.73907	-2.5862	0.00078083	0.0077447
Krt15	1.47765	2.52737	8.05617	27.6997	5.68284	51.8146	-2.6085	0.00078348	0.0077673
AABR07042825.1	0.412426	0.0462215	2.08018	23.6674	2.48774	9.16721	-3.5636	0.00078467	0.0077726
Dact3	2.3695	3.48843	3.1059	10.3787	4.8033	6.83522	-1.0849	0.00079163	0.0078273
Hsf2bp	0.579265	0.646028	0.669229	1.12752	1.98945	2.00751	-1.2507	0.00079193	0.0078273
Oscp1	4.04067	4.48534	8.48122	33.3628	9.24698	18.7662	-1.6314	0.00079354	0.0078398
Tnfrsf11b	2.9539	2.9984	3.6983	13.9393	4.96176	7.82844	-1.2533	0.00079651	0.0078657
Plac8	1.28707	0.369267	1.03867	8.13252	2.36217	3.55066	-2.1645	0.00079768	0.0078737
Saxo2	0.188937	0.293621	1.37005	11.2231	0.986461	4.73076	-2.9585	0.00079857	0.0078791
Clec4a2	1.32256	1.47563	1.64995	0.531968	0.860247	0.488427	1.4263	0.00080165	0.0079025
Extl1	3.1112	1.87876	3.56385	1.72403	1.39709	1.74881	1.011	0.00080152	0.0079025
Rbm20	0.129894	0.303808	0.312097	1.55656	0.473572	0.943244	-1.7745	0.00080366	0.0079189
Efcab10	0.365787	0.601253	2.83426	19.8123	2.41138	12.3604	-2.9555	0.00080712	0.0079363
AABR07030901.1	0.925431	0.82972	4.12648	20.3882	3.98581	12.8589	-2.439	0.00080785	0.0079393
Slco4a1	0.35649	0.171225	0.558402	3.88619	0.755387	1.43878	-2.257	0.00081051	0.0079556
Wdr95	0.16914	0.168497	0.395642	3.54079	0.34194	1.78023	-2.7148	0.00081057	0.0079556
Trpm6	0.595456	0.71739	1.33845	5.52672	1.22179	4.28298	-1.8362	0.00081369	0.0079799
Bspry	0.881625	1.58089	3.1237	18.5603	2.73503	9.46599	-2.2326	0.00081381	0.0079799
Susd4	1.80065	1.33963	2.28522	8.0377	2.77819	5.59226	-1.3811	0.0008141	0.0079799
Cd9	46.5454	42.3411	62.734	171.588	74.9623	122.834	-1.0732	0.0008147	0.0079823
Ccdc13	0.149011	0.0834998	0.882286	6.72749	0.766214	4.0241	-3.1388	0.00081661	0.0079975
Bbox1	0.12885	0.375453	0.918325	7.12916	0.853668	3.2789	-2.7518	0.00081958	0.0080231
Xrra1	0.236678	0.117889	0.322947	2.03378	0.468077	1.03795	-2.1623	0.00082025	0.0080262
Rcan2	1.56153	2.01605	2.58424	12.6846	3.12941	6.10705	-1.6076	0.00082117	0.0080317
NEWGENE_2134	2.34341	2.39085	1.55941	4.91975	9.7805	5.90881	-1.5341	0.00082635	0.0080719
Calml4	2.56915	3.70061	7.16719	38.0125	6.59696	20.543	-2.0511	0.00083701	0.0081618
Sh3tc2	18.6992	17.5104	14.7015	4.4824	11.8218	7.07834	1.296	0.00083913	0.0081719
Ntng2	4.34628	3.64408	3.8515	1.76962	2.79284	1.24491	1.2098	0.00084006	0.0081774
Agps	10.9603	16.6286	15.499	9.86784	3.87239	7.92433	1.2049	0.00084208	0.0081878
Dnah11	0.322323	0.432224	1.27845	8.43755	0.860288	3.97552	-2.4754	0.0008415	0.0081878
Zkscan2	0.0345999	0.103405	0.288328	2.39594	0.228094	1.20751	-2.934	0.00084404	0.008202
AABR07035780.1	0.105928	0.142459	0.882722	7.77824	0.69133	3.93888	-3.2202	0.00085244	0.0082729
Rab25	2.56978	3.53491	7.68882	33.2198	7.18474	21.9967	-1.9555	0.00086	0.0083284
Exd1	0.483385	0.53189	0.742026	0.189811	0.312869	0.127801	1.6609	0.00086177	0.0083383
Lrrc58	16.909	24.8657	20.0487	13.0774	3.29531	8.92661	1.5094	0.00086172	0.0083383
Stpg1	1.12388	1.30568	3.74898	18.4801	3.24325	10.6803	-2.1656	0.0008683	0.0083979
Wfdc13	0	0	0	3.1942	0.368554	2.1937	-5.9583	0.00086885	0.0083996
Nufip2	19.941	27.5106	26.5327	17.1091	5.72324	12.7935	1.2701	0.00087054	0.0084124
Far2	0.233478	0.333379	1.47913	11.6535	1.02611	4.62738	-2.8461	0.00087176	0.0084169
Enpp5	18.9477	18.5969	45.417	208.996	41.975	105.737	-1.8796	0.0008714	0.0084169
P2rx6	3.81332	3.10812	9.83216	46.8702	8.04435	28.2981	-2.0876	0.00087278	0.0084232
Lratd1	6.00707	7.20533	16.2707	66.2944	14.6013	42.63	-1.8453	0.00087389	0.0084267
Celsr2	2.1207	1.93338	4.57228	14.9187	4.58102	10.9023	-1.6009	0.00087463	0.0084268
B3gat2	0.151251	0.203412	1.11114	7.43525	1.45077	2.85921	-2.773	0.00087465	0.0084268
Ar	4.20508	5.99654	5.55676	3.65354	0.975022	1.98805	1.473	0.0008805	0.008466
Tafa5	36.7578	37.9749	24.9483	2.69352	17.3891	3.29115	2.2445	0.00088097	0.008466
Stk26	0.90199	0.849138	1.03846	3.07044	1.39141	2.76376	-1.163	0.00088858	0.0085282
Col13a1	6.36989	8.62388	7.86485	0.711994	3.84945	2.54628	1.8507	0.00089017	0.0085398
Tctex1d4	0.228709	0.256319	1.25387	12.419	0.768938	6.55646	-3.2676	0.00090015	0.0086208
Zfp871	0.847626	2.20072	1.59547	0.639258	0.349238	0.733669	1.6384	0.00090376	0.0086517
Fam107a	1.52905	2.12766	6.40581	25.2406	5.32223	22.0465	-2.1673	0.00090754	0.0086806
Matn4	0.0658587	0.088571	0.11554	1.05659	0.195372	0.656691	-2.5925	0.00091078	0.0087005
Vwa7	0.545259	0.693508	0.70075	2.44124	1.04325	1.93874	-1.2708	0.00091684	0.008751
Dnaaf2	3.27884	3.27998	4.11446	11.902	5.34374	8.18612	-1.0412	0.0009223	0.0087898
Kif9	0.93793	0.643834	2.59675	13.8539	2.36504	7.06294	-2.2515	0.00092296	0.0087898
Tuba1c	18.3885	33.3265	12.9774	5.65054	12.0346	8.63187	1.4765	0.00092657	0.008814
C1ql4	0	0	0	0.995948	0.249815	0.393602	-5.7111	0.00092992	0.0088421
Lmbrd2	2.58647	3.47845	2.83599	2.04949	0.578609	1.17148	1.4479	0.00093682	0.0088927
Mtcl1	2.24923	1.9663	3.41803	8.24132	4.42205	5.53907	-1.046	0.00093681	0.0088927
Nmur2	0.319999	1.52674	1.8546	48.2075	2.46815	13.7602	-3.8805	0.00094216	0.0089321
Bmf	13.1102	18.2646	11.6111	11.4119	6.03074	7.23739	1.0093	0.00094449	0.0089429
Cyp4f18	0.0752983	0.101266	0.19815	1.31129	0.268051	0.698676	-2.3743	0.0009442	0.0089429
Krt81	0	0	0.0738062	1.02108	0.166404	0.59428	-4.3344	0.00094648	0.0089517
Usf3	3.04255	4.7633	4.81627	2.97305	1.25529	2.32202	1.1581	0.00094661	0.0089517
Dsg2	4.98603	4.75877	6.33119	22.6613	7.41683	14.5564	-1.2563	0.0009539	0.0090092
Pgam1	557.607	515.65	493.985	182.436	392.252	268.461	1.072	0.00096935	0.0091309
Serpini2	0	0	0	0.39068	0.110484	0.324943	-5.6427	0.00096975	0.0091309
LOC102546383	0	0.126012	0	1.50324	0.778288	0.934287	-4.4346	0.00097002	0.0091309
Tmem218	5.59721	5.46734	6.97702	23.825	9.81114	12.9981	-1.1561	0.00097066	0.0091331
Cartpt	0	0.0805574	0.315258	5.21156	0.213235	2.87439	-4.1409	0.00097296	0.0091471
Frk	4.62727	4.47467	6.40732	23.3724	7.86359	12.6678	-1.2838	0.00097337	0.0091471
AABR07037489.1	0.385072	0.419227	0.603172	1.90087	0.848588	1.2494	-1.2937	0.00097846	0.0091835
Aif1l	42.7645	30.0429	44.9088	61.1345	98.0478	120.648	-1.0635	0.00098357	0.0092238
LOC360479	0.924115	1.00167	1.42765	9.0442	1.58212	3.88524	-1.8849	0.00098611	0.0092399
Dapl1	0.197232	0.559972	0.720864	4.70582	1.01417	2.73145	-2.287	0.00098921	0.0092574
Mpp3	3.47007	3.96255	3.84597	1.15741	2.63381	1.78264	1.194	0.00098982	0.0092593
Rgma	4.34958	5.10347	7.42631	19.5451	9.98022	11.6356	-1.0767	0.00099469	0.009293
Mtss2	16.0166	14.5662	16.8343	53.8177	21.6427	37.7976	-1.0429	0.0010012	0.0093383
Adm	18.5556	10.3429	8.63947	7.20788	4.41229	7.12145	1.2066	0.0010028	0.0093454
Hsd11b2	2.75626	3.64579	2.65652	42.484	4.57619	7.15358	-2.3405	0.0010056	0.0093641
Plcb2	1.56175	2.04795	1.50972	0.69053	1.18504	0.821003	1.1079	0.001009	0.0093919
Ifitm1	203.634	179.297	479.98	1653.18	517.59	938.833	-1.6319	0.0010124	0.0094162
Cfap58l1	0	0	0.0790969	1.76196	0.107	0.47766	-4.6348	0.0010154	0.0094402
AC114460.1	17.8679	14.8665	17.7213	4.97859	11.9487	5.97842	1.3131	0.001021	0.0094844
Vwa5b1	0.0152073	0	0.0933768	1.00719	0.180453	0.41068	-3.6442	0.0010226	0.0094875
Mogat1	24.3201	19.7765	23.7861	0.517029	6.04018	7.72829	2.4185	0.0010221	0.0094875
Ubxn11	2.61337	2.24936	4.34637	21.1571	4.31668	11.2051	-1.7691	0.0010255	0.00951
Col22a1	0.264985	0.160716	0.300804	0.602742	0.60421	1.43768	-1.669	0.0010263	0.0095123
Skor2	0.112424	0.111996	0.0438293	0	0	0	5.7721	0.0010266	0.0095123
Chi3l1	0.350754	0.591958	0.651544	4.41355	1.27311	1.40584	-1.9283	0.0010286	0.0095275
Hspb7	6.28323	7.53931	11.7986	45.8285	10.7	36.281	-1.6373	0.0010316	0.0095469
Arhgef4	1.03744	0.418566	2.0248	12.1843	2.29795	5.40935	-2.2878	0.0010405	0.009618
Lcn3	0.438802	0.26228	0.641513	23.1052	0.347127	1.64077	-3.9698	0.0010433	0.0096398
Dio3	0.243727	0.473459	0.142528	2.4564	0.69089	1.31639	-2.1549	0.0010446	0.0096432
Atp6v1b1	0.0169262	0.0151757	0.0593892	0.717179	0.133899	0.147678	-3.2074	0.0010511	0.0096873
Gns	9.95811	23.4753	15.9608	9.56893	8.42512	9.00136	1.0688	0.0010582	0.0097373
Cxcr4	28.8691	18.571	15.1789	8.02374	14.184	8.51605	1.2082	0.0010594	0.0097407
Slc25a29	0.32651	0.270223	0.66094	3.0686	0.764949	1.72177	-1.9204	0.0010621	0.0097576
AABR07004269.1	0	0	0	1.55648	0.31507	1.24104	-5.7186	0.0010702	0.0098134
Nphs1	0.578868	0.326562	0.644697	0	0.133777	0.0270226	3.4101	0.0010709	0.0098134
Nlrp1a	3.13898	3.97543	3.32844	0.96462	1.85922	2.34701	1.1979	0.0010698	0.0098134
Sh3bgr	2.30505	4.01522	4.015	10.5388	6.40821	7.93502	-1.0606	0.0010707	0.0098134
Kirrel2	0.0673074	0.0301731	0.137761	1.39364	0.195233	0.438103	-2.872	0.001081	0.0098942
Tnfaip2	3.40895	3.7336	5.64923	28.8398	6.32123	11.9498	-1.6552	0.0010837	0.0099151
Zcchc18	1.32581	1.27567	2.77978	5.58697	4.5534	4.72908	-1.2657	0.001087	0.0099292
LOC100910275	2.87731	0.264587	1.50464	0.37937	0.262635	0.275868	2.5408	0.0010885	0.0099387
Klk1	0.200019	0.0996293	0.155958	2.54159	0.254928	0.618645	-2.6699	0.0010898	0.0099443
AABR07059232.1	6.54108	7.21795	7.50314	5.14503	3.75293	2.68774	1.0768	0.0010916	0.0099554
Spef1	3.96967	4.8431	5.26724	18.8105	6.36014	14.6138	-1.2829	0.0010936	0.009965
Nkiras1	5.82372	7.26196	5.22587	2.53337	4.38195	3.43467	1.0061	0.0010943	0.0099681
Ccdc151	0.915865	0.760317	2.58866	15.0843	1.99914	7.55387	-2.3009	0.0011005	0.010013
AABR07001734.1	0.234287	0.0750202	0.0733971	0	0	0	5.8604	0.0011029	0.010023
Meis1	10.0081	9.75207	12.7308	38.9551	15.9362	24.1016	-1.0682	0.001103	0.010023
Bcam	30.6312	33.5553	43.6042	171.856	57.5286	78.063	-1.2936	0.0011082	0.01005
Asah1	92.5417	100.621	91.8839	35.534	73.6654	47.33	1.0427	0.0011082	0.01005
Kif21b	3.44053	2.90791	2.23663	0.716053	1.79655	0.468943	1.6954	0.0011103	0.010064
Esam	29.7265	29.3809	27.0746	10.2468	21.1969	16.1983	1.0343	0.0011201	0.010137
AABR07024972.1	2.75453	3.33402	4.22837	1.47306	1.63428	2.17439	1.1612	0.0011343	0.010241
Lipc	0	0	0.0372142	0.401402	0.23493	0.282019	-4.3667	0.0011381	0.010267
Mtus2	0.329463	0.338971	0.298473	0.955379	0.508443	0.830263	-1.0397	0.0011381	0.010267
RGD1311084	0.499828	0.358507	0.548048	2.34399	0.850115	1.95203	-1.6586	0.0011416	0.010295
Kcnb1	0.452347	0.476537	1.53756	9.52734	1.3419	3.71172	-2.3323	0.0011489	0.01034
Aqp3	6.12463	5.09493	3.69237	2.82251	3.31329	2.01119	1.0615	0.0011653	0.010483
Mtnr1b	0	0	0.0356319	0.73525	0.192807	0.202521	-4.7158	0.001167	0.010494
Ccdc38	0.800785	0.957287	1.53657	0.205886	0.527903	0.1109	2.1327	0.0011889	0.010666
AABR07068674.1	0.617021	0.69704	0.497938	0.253823	0.341678	0.184574	1.4024	0.0011985	0.010731
AABR07044959.1	1.48784	2.60729	1.60171	0.834613	0.320999	0.561953	1.9423	0.001201	0.010748
Cd19	0.345522	0.323256	0.685234	1.0135	1.5687	1.8225	-1.5126	0.0012089	0.010812
Tmem255a	2.95544	3.44076	1.81858	1.65128	0.697905	1.31952	1.3741	0.001209	0.010812
Dkk3	11.4868	11.0552	17.7998	64.5183	21.9875	30.4745	-1.3181	0.0012126	0.010839
Matn2	4.89163	4.99701	7.53744	27.121	9.35739	13.4169	-1.3002	0.001215	0.010848
LOC108348143	1.18029	0.91326	0.0283651	0.0798139	0.0639522	0.0671744	3.5298	0.0012162	0.01085
Ptpn18	7.45422	6.31472	19.3276	95.2172	13.4847	59.116	-2.116	0.0012275	0.01094
Map10	0.756632	0.520898	0.675552	2.52338	1.14367	1.65037	-1.2354	0.0012278	0.01094
Ccdc136	4.72205	5.6449	5.64358	18.6885	8.4827	10.2017	-1.0107	0.0012341	0.010984
B3galt5	0.114702	0.141404	0.603685	4.47076	0.402651	1.95386	-2.755	0.0012349	0.010984
C1qtnf4	0.0552923	0.0495738	0.169754	0.796092	0.437405	0.620248	-2.5347	0.0012446	0.011051
Itga8	43.0783	49.5179	46.717	2.8201	24.6132	9.41192	2.0734	0.0012483	0.011079
Tmc5	0.306571	0.154611	1.10928	6.79437	1.06861	2.96932	-2.5572	0.0012506	0.011087
Slc27a2	0.0892429	0.0800131	0.190113	0.849614	0.373161	0.434337	-1.9876	0.0012571	0.011131
Tcte1	0.930923	0.689788	3.2326	18.1602	2.30668	9.25047	-2.3855	0.0012588	0.011138
Dnaaf3	0.732448	0.742352	4.58122	25.2311	3.47654	15.2154	-2.6323	0.0012627	0.011164
AC128848.1	2379.06	2512.18	2244.57	100.28	1173.27	230.492	2.3925	0.0012635	0.011164
Hunk	0.475011	0.67826	1.68211	9.07545	1.89277	3.49386	-2.1231	0.0012693	0.011195
LOC498933	0.52171	0.334109	0.370464	0.143077	0.039306	0.0619296	2.5392	0.0012768	0.011248
Prl7b1	0	0	0	0.649834	0.242989	0.291693	-5.5121	0.0012886	0.011321
Ssuh2	2.95745	2.82835	2.10995	0.551525	0.748662	1.60553	1.6348	0.0012891	0.011321
AABR07029862.2	0.138484	0.124162	0	0.740585	0.985967	1.611	-3.5014	0.0012922	0.011344
Brinp2	0.091395	0.180274	0.641358	3.84993	0.657935	1.77707	-2.554	0.0012971	0.011374
Barhl1	0.110481	0.113205	0.4984	3.19436	0.436993	1.83604	-2.6897	0.001298	0.011377
Samd3	0	0	0	0.379092	0.437405	0.306295	-5.3897	0.0013003	0.011389
St3gal6	4.35841	5.00115	6.63929	10.5066	10.3009	25.336	-1.3324	0.001304	0.011412
Cyp4f4	0.561715	0.412053	0.164241	1.76455	1.33308	1.04665	-1.6695	0.0013069	0.011433
Aim2	1.76177	2.96957	2.47261	1.33351	0.752594	1.31752	1.2887	0.0013084	0.011441
Plch1	0.140391	0.226568	0.857107	6.11712	0.541972	2.70174	-2.7015	0.001309	0.011443
Ttc30b	4.27627	5.54679	7.33453	29.1494	7.85847	17.3758	-1.444	0.001329	0.01159
Morn3	0.649938	0.691979	2.92182	17.646	2.02447	10.7336	-2.6047	0.0013313	0.011606
Catip	0.618865	0.57952	3.01586	17.8546	2.36082	8.21636	-2.5245	0.0013331	0.011617
Mns1	2.57726	2.81794	13.7665	63.0261	11.9014	37.9209	-2.335	0.0013444	0.011711
Tjp3	0.838969	0.871361	1.34798	5.05045	1.43252	3.40282	-1.4737	0.001345	0.011711
Tmem158	2.56869	1.32085	1.85557	12.1207	3.55605	5.30464	-1.6494	0.0013513	0.011757
Ddc	0.130678	0.123672	0.375726	0.704813	0.568572	1.52019	-1.9477	0.0013528	0.011766
Mcc	1.8119	1.64788	0.94904	0.868689	0.195926	0.411594	1.8016	0.0013542	0.011772
Onecut2	9.02787	14.0359	10.0249	0.0822998	1.95854	3.3248	2.7978	0.0013546	0.011772
Nphp4	2.27756	2.36443	2.87844	9.44927	3.68049	5.66505	-1.1069	0.001374	0.0119
Bnc2	3.37534	4.10157	4.04289	13.3071	5.49618	8.54932	-1.0342	0.0013759	0.011912
Il2rg	11.4646	12.4495	10.7644	3.97317	8.45123	6.46086	1.0556	0.0013796	0.011934
Gch1	25.2599	27.8755	18.5836	1.29889	12.0459	4.803	2.1378	0.001381	0.011942
Myh11	58.2773	81.949	104.984	463.659	111.771	236.731	-1.505	0.001386	0.011971
C1qtnf9	1.34655	1.16201	2.30327	7.69958	2.48996	5.46859	-1.4856	0.0013857	0.011971
Rln1	11.9119	21.2745	24.3668	51.0012	27.8175	218.153	-2.1658	0.0013917	0.012005
LOC100912538	0.150197	0.437655	1.02106	10.689	1.45551	1.90326	-2.8854	0.001392	0.012005
Fbxo48	0.742855	0.76593	0.716777	0.183352	0.235062	0.277769	1.8691	0.0013933	0.012011
Hoxc8	0.89892	1.26424	2.99944	11.5432	2.59348	9.21231	-1.957	0.0013974	0.012038
Upk1a	2.41341	2.44482	3.87657	10.1859	6.22348	5.52133	-1.1218	0.0014162	0.012152
Ren	0.288238	0.755403	0.505672	3.11935	1.12255	1.76867	-1.736	0.0014141	0.012152
Myo3a	0.031021	0.00695317	0.0544218	0.484919	0.055215	0.463975	-3.2172	0.001416	0.012152
Crb3	0.636966	0.547779	1.93846	10.1923	1.46025	5.67083	-2.2439	0.0014319	0.012265
Marchf4	0.0794882	0.142534	0.749547	5.47707	0.48733	3.5997	-3.0674	0.0014436	0.012351
Msh4	0	0.0494651	0.084691	1.33904	0.130934	0.435514	-3.5766	0.0014463	0.012369
Tagap	0.809965	1.32036	1.0119	13.8225	1.45624	2.80428	-2.2848	0.0014501	0.012392
AABR07066826.1	4.193	5.26309	4.15089	2.95691	1.70588	2.73752	1.0842	0.0014577	0.012448
AABR07014161.1	1.04157	1.12541	0.937072	0.131837	0.507055	0.133151	2.1716	0.0014633	0.012486
Ptar1	2.86101	3.68868	3.38073	1.67299	0.411506	1.65037	1.6281	0.0014732	0.012566
Bace2	11.3915	13.6561	16.6165	52.4246	18.9344	36.6393	-1.1592	0.0014849	0.012656
Apcdd1l	0.311447	0.372315	1.41151	12.3137	2.17635	1.524	-2.6986	0.0014861	0.012661
Tmem132e	0.211199	0.0757424	0.0666932	0.938309	0.294051	0.519458	-2.0986	0.001488	0.01267
Kcnh3	0.020316	0.0546446	0.552444	4.71355	0.594647	2.17769	-3.3448	0.0014889	0.012671
Zfp365	0.656945	0.401592	0.694129	3.12626	0.944899	1.66245	-1.4911	0.001493	0.012693
AABR07026984.1	0.120855	0.406334	1.32514	8.94887	1.12337	5.39772	-2.8314	0.0014986	0.012725
Wt1	16.0825	17.6722	26.6863	84.0808	30.6844	48.0584	-1.2141	0.0015058	0.012762
Nwd1	0.573978	0.514615	1.34025	8.22748	0.991259	3.6207	-2.1707	0.0015088	0.012768
Doc2a	1.87772	1.42632	3.08831	0.55787	0.907759	1.10519	1.5013	0.0015162	0.012824
AABR07051485.1	1.16052	1.21989	1.75515	0.395091	0.506518	0.6983	1.5641	0.0015166	0.012824
Kif24	0.550843	0.417893	0.921773	4.08576	0.898335	2.48574	-1.7595	0.0015191	0.012835
AABR07030257.1	0.953643	1.46574	0.956017	5.04383	2.6943	7.58454	-1.9745	0.0015196	0.012835
Agtr2	0.333162	0.815695	0.483324	2.18229	1.16573	1.58648	-1.3854	0.001523	0.01285
Kcnj9	1.15192	1.00525	1.29337	5.21883	1.83467	2.85876	-1.3059	0.0015256	0.012862
C1qtnf12	0.833491	0.850362	0.352954	2.00994	1.79618	2.45984	-1.4277	0.0015287	0.012883
Chrm1	0.0854262	0	0.112401	2.24906	0.135157	0.798565	-3.7727	0.0015361	0.012921
Dmrta1	0.0374561	0.0839556	0.295701	2.08782	0.340753	0.801432	-2.7192	0.0015369	0.012923
Ifitm3	118.225	122.721	189.722	845.338	215.964	348.959	-1.4879	0.001539	0.012926
Cd300le	15.6936	15.4591	13.9472	5.98866	11.4348	5.61938	1.1472	0.0015389	0.012926
Krt8	8.63113	6.54126	30.5218	155.381	20.3612	87.6388	-2.2998	0.0015444	0.012967
Bnipl	0.685712	1.02466	1.48368	6.54426	1.82625	3.45668	-1.6666	0.0015593	0.01307
Dnah7	0.572543	0.780624	1.39077	7.80719	1.00501	4.09029	-2.0041	0.00156	0.01307
Yjefn3	10.0231	8.3125	6.98968	0.865869	4.44027	2.74842	1.8187	0.0015625	0.013075
LOC108348215	6.58176	5.61806	8.29603	1.36579	0.68436	4.30333	1.893	0.0015633	0.013077
Ccpg1os	10.6503	10.0997	14.2828	50.3839	16.5264	30.8039	-1.2626	0.001578	0.013195
Atp13a4	0.167368	0.134262	0.216353	1.14508	0.306612	0.629482	-1.7855	0.0015908	0.013287
Bnip3	52.8271	48.1582	35.373	19.2273	34.9821	21.4925	1.0295	0.0015942	0.013311
Kctd1	6.03836	5.8872	9.47427	22.6048	10.7979	17.0905	-1.0289	0.0015973	0.013332
Ca12	6.41617	5.62155	9.11525	25.6726	10.9954	15.7999	-1.0981	0.0015998	0.013342
AABR07043395.1	0.4792	0.751869	0.210172	3.25261	3.6013	1.79183	-2.3961	0.0016116	0.013426
Twist2	0.478491	0.972409	0.979351	7.92593	1.51409	2.59762	-2.077	0.0016152	0.013446
Fsd1l	0.283585	0.526672	0.355363	5.04961	0.448675	2.00294	-2.4494	0.0016169	0.013455
Wfdc2	11.8219	9.62722	12.3623	45.8281	13.7217	40.7512	-1.3527	0.0016254	0.013507
Gpr176	58.5595	56.6084	49.2289	4.03521	31.0317	12.2591	1.9527	0.0016246	0.013507
Hspb8	4.36328	6.81262	10.3432	58.1727	10.0015	22.5671	-1.847	0.0016262	0.013508
Glrx	70.4699	64.7388	44.9279	15.6449	38.7482	32.0908	1.2358	0.0016274	0.013509
Pld5	0.0633437	0.0851887	0.0416728	0.690526	0.175384	0.407917	-2.5244	0.0016292	0.013518
Mr1	3.34958	3.32724	4.75604	19.6873	5.41393	10.6125	-1.4225	0.0016331	0.013545
Agbl3	1.48224	2.06165	2.81122	14.2845	2.45922	8.18877	-1.7461	0.001634	0.013547
Hk2	29.7617	19.7386	17.91	6.08149	14.9759	11.0315	1.2472	0.0016362	0.013561
Nat14	1.54029	1.38098	1.30752	4.72153	2.08322	4.2525	-1.1772	0.0016463	0.013634
AABR07007717.1	7.92222	5.65175	8.89198	1.96238	4.515	3.18525	1.395	0.0016641	0.013738
Zscan10	0.0549301	0.123123	0.168642	1.78512	0.195543	0.650418	-2.6844	0.0016639	0.013738
AABR07044420.2	0	0	0	2.26625	0.435809	1.25886	-5.5948	0.0016642	0.013738
Fgf11	0.606372	0.520525	0.984574	3.30113	1.05123	2.77657	-1.5394	0.001668	0.013763
Ttc34	0	0.0406416	0.437385	4.28886	0.806835	1.80797	-3.6181	0.001669	0.013767
AABR07058795.1	10.9018	19.1727	18.7578	34.8423	42.4574	44.945	-1.1289	0.00167	0.01377
Wdr78	4.2416	3.657	9.52019	37.7341	7.62818	24.6545	-1.7846	0.001672	0.013777
Dusp9	0.481191	0.444498	0.447671	0.827776	1.33807	1.51454	-1.2366	0.0016718	0.013777
Cldn6	0.0975117	0.13114	0.577362	3.57007	0.732823	1.55975	-2.6313	0.0016734	0.013783
Slc2a9	0.608179	0.786632	1.70539	7.39893	1.77461	3.46294	-1.8034	0.0016771	0.013808
Esr1	3.0034	3.36324	8.58083	34.8992	7.42595	18.8839	-1.8106	0.0016805	0.013831
Slc7a9	0.308777	0.217519	0.251506	2.03234	0.558324	0.898009	-1.9466	0.001698	0.01396
AABR07029958.1	1.78224	2.36214	2.379	1.14755	0.429097	0.643881	1.7677	0.0016991	0.013964
Cotl1	89.887	81.1597	64.3892	29.0551	60.952	32.6269	1.1178	0.00172	0.014105
Cachd1	4.88125	5.35422	10.1702	43.5834	9.68292	20.8079	-1.6359	0.0017209	0.014107
AABR07001207.1	0.0524125	0.125312	0.0919502	0.646825	0.207312	0.827476	-2.4202	0.0017255	0.014129
Lzts3	3.11451	2.6704	2.61262	10.996	4.65255	5.40205	-1.1122	0.0017342	0.014195
Otof	0	0	0.0415913	0.437779	0.0666824	0.345833	-4.1144	0.0017505	0.014303
Hspd1	703.142	669.982	765.197	165.443	523.531	248.307	1.3582	0.0017602	0.014364
Creb3l4	1.18017	1.46606	3.41747	14.9155	2.31714	11.7087	-2.0314	0.0017631	0.01437
Olr163	0.312522	0.560399	0.342672	0	0.0618072	0	4.4441	0.0017651	0.014375
Cyp11a1	3503.54	3145.72	3673.21	223.039	1892.47	820.224	1.9702	0.0017659	0.014377
Tcam1	0	0.0244025	0.0238746	0.705373	0.0645933	0.192235	-4.0522	0.0017738	0.014424
Dmtn	1.95964	2.27903	3.4379	14.3169	3.16246	9.19309	-1.5746	0.0017735	0.014424
Rhou	2.80079	1.76219	2.88781	7.92361	5.20871	5.06285	-1.0859	0.0017773	0.014438
Cilp2	5.03962	4.80028	3.52029	0.251059	2.30425	0.88362	2.1129	0.0017799	0.01445
Tlk1	0.794944	0.843805	1.98773	0.623959	0.3831	0.531475	1.4414	0.0017913	0.01452
Txndc2	1.76582	1.20963	3.09788	0.130589	0.91034	0.18135	2.4647	0.0017999	0.014574
Vstm2b	1.06925	1.38841	1.47156	2.63912	2.45007	4.28918	-1.057	0.0018019	0.014586
Hoxb2	1.41337	1.58399	3.09944	15.0005	3.2704	6.78227	-1.8131	0.0018063	0.014616
Tnni3	2.82322	4.42965	8.91527	16.2981	14.3681	16.0695	-1.3336	0.0018183	0.014692
Gpr63	1.87358	2.44972	3.0678	1.58	0.592858	1.3233	1.2932	0.0018179	0.014692
Slc22a6	0.168695	0.105873	0.355141	0	0.0266901	0.0280349	3.7023	0.0018251	0.014739
Gjb2	2.21615	2.67259	1.99872	12.0056	2.8396	7.62528	-1.484	0.0018261	0.014739
Slco1a2	0.144218	0.183178	0.432225	2.86745	0.285219	1.77756	-2.467	0.0018295	0.014756
Kcnf1	0.0282357	0.253155	0.16099	3.4265	0.167525	1.14964	-3.1778	0.001829	0.014756
Ehhadh	1.16825	1.35293	5.28395	26.5121	3.00358	18.0902	-2.3822	0.0018303	0.014757
Stom	106.006	104.638	88.8647	17.5739	68.1843	35.1363	1.4753	0.0018364	0.0148
Il18	22.0351	19.857	25.936	10.5753	17.6094	8.43868	1.0698	0.0018428	0.014842
Mcidas	0.0799174	0	0.196285	2.68264	0.189663	1.10234	-3.6096	0.0018482	0.014874
AABR07040412.1	2.03117	2.61983	2.485	1.74441	0.521509	0.814275	1.4315	0.0018481	0.014874
Anxa1	40.644	47.6069	69.6664	296.302	59.9379	190.469	-1.5686	0.001855	0.014919
Mdm1	4.23869	4.38643	5.74361	20.4555	6.58949	11.9155	-1.2212	0.0018557	0.014919
Tmem26	1.16562	0.679295	0.460106	0.23975	0.0922097	0.266353	2.1531	0.0018597	0.014946
Hoxb3	2.02982	2.91182	3.35975	10.7026	4.23079	6.90793	-1.1812	0.0018634	0.014961
Bbs5	5.35159	6.03474	9.43699	26.8489	10.2128	19.2314	-1.2208	0.0018642	0.014961
Pcp4	0.752425	4.51468	2.74158	30.1905	2.60984	24.0949	-2.5997	0.0018661	0.01497
Fa2h	1.26543	0.607799	0.54179	0.111548	0.381354	0.137695	2.1033	0.0018686	0.014986
Ikzf5	3.84434	4.34801	5.36211	3.77757	1.75163	2.21237	1.0191	0.0018732	0.015011
LOC100909732	0.321622	0.269135	0.225696	0.123485	0.0339237	0.0178165	2.4386	0.0018753	0.015017
Zbtb41	3.45943	4.49957	3.92139	2.96646	1.16598	2.30775	1.0964	0.0018768	0.015024
AABR07055943.1	1.25451	2.43192	2.14137	0.753176	0.992414	0.366254	1.6515	0.0018815	0.015056
Mroh7	0.58029	0.682861	0.882828	2.48411	1.11177	1.84586	-1.1305	0.0018903	0.015116
Trim46	0.227145	0.361021	0.32604	0.654081	0.735092	1.03808	-1.212	0.0018913	0.015119
Gria2	0.7543	0.799698	1.10115	4.85147	1.52444	1.86202	-1.4128	0.0018978	0.015151
Tcp10b	0	0	0	0.37303	0.0275905	0.202864	-5.854	0.0019055	0.015195
Sall1	0.261206	0.618004	2.03029	13.2046	1.48088	5.20908	-2.5411	0.0019128	0.015242
Ankrd65	0.0594752	0	0.573874	5.70062	0.705742	3.28643	-3.7029	0.0019165	0.015261
Gcgr	1.89859	2.52703	1.1675	0.660245	1.02194	0.878256	1.3133	0.001929	0.015344
Usp2	0.79851	1.08715	2.4645	11.5212	2.1407	5.87329	-1.9407	0.0019374	0.015395
Cyb5r2	0.866554	1.07768	1.93708	10.8782	1.72483	5.36553	-1.9819	0.0019383	0.015396
Pinlyp	1.83797	3.436	6.14018	34.2006	5.19719	15.7272	-2.0425	0.0019558	0.015489
Batf3	12.6736	16.2811	7.71552	1.1672	5.8359	4.00804	1.9037	0.0019609	0.0155
Lrrc56	1.8257	1.74812	5.9705	24.9227	4.68336	15.2735	-2.0096	0.0019806	0.015627
Rassf10	0.148571	0.333013	1.65076	10.0844	1.50832	5.20559	-2.7485	0.0019835	0.01564
AABR07061825.2	1.86356	2.08853	2.72445	6.7717	6.63398	5.80685	-1.3262	0.0019846	0.015643
Dll1	1.45734	1.55506	1.31436	0.70083	1.04733	0.494617	1.1316	0.0019873	0.015653
Dpp10	0.131619	0.303445	0.2474	0.835362	0.624724	0.812438	-1.5266	0.001987	0.015653
Cep128	3.40954	2.66942	4.5704	18.4574	4.78659	9.96241	-1.4193	0.0019908	0.015664
AABR07039446.2	2.99322	4.08818	3.16543	1.22748	2.44164	1.9293	1.0527	0.001996	0.0157
RGD1306441	1.26456	1.43213	1.69305	4.70916	3.60657	2.5163	-1.1016	0.0020008	0.015732
Lnx1	3.09882	2.20729	3.38434	11.8507	4.04046	7.67386	-1.223	0.0020048	0.015753
AABR07034263.1	1.65229	1.61367	1.96697	0.970996	1.09702	0.710987	1.1043	0.0020045	0.015753
Wdr31	2.55538	2.80022	4.82267	17.3926	5.1048	9.99478	-1.4551	0.0020136	0.015794
Lhx1	0	0	0.0347711	0.521808	0.125432	0.279973	-4.4673	0.0020177	0.01582
AABR07065812.2	1.64074	1.07877	0.671636	0	0.0865301	0.18178	3.8478	0.0020228	0.01585
Lgi1	0.0172158	0.0154353	0	0.0991484	0.0953331	0.19312	-3.3973	0.0020384	0.015966
Tmem266	0	0.0281716	0.0826863	1.02113	0.124283	0.404691	-3.5527	0.0020468	0.016015
Bean1	144.226	114.961	128.857	7.13341	68.3172	31.5792	2.0145	0.0020514	0.016046
Fam169b	0.263457	0.247457	0.528225	1.65147	0.813809	0.917359	-1.4903	0.0020534	0.016054
Cps1	0.0518455	0.13364	0.0852707	0.245267	0.32811	0.355412	-1.5824	0.0020653	0.016116
AABR07029878.1	0	0	0.19587	3.35277	0.750738	0.510247	-4.2981	0.0020646	0.016116
Cfap70	2.48443	2.22748	3.09558	17.6143	2.82895	9.03957	-1.6892	0.0020654	0.016116
Nefh	1.40421	1.22377	0.74077	0.436266	0.699131	0.514049	1.2138	0.0020664	0.016119
Rtn1	2.49431	3.12837	6.72367	27.612	5.36532	16.7905	-1.7875	0.0020685	0.016124
Zfp93	0.269807	0.596693	0.410226	1.76104	0.924899	1.24053	-1.4084	0.0020709	0.016137
Tnfrsf18	0.248066	0.333615	0.652794	2.04093	0.956666	1.77784	-1.736	0.0020992	0.016318
LOC690784	0.236933	0.154494	0.24562	0	0.0340786	0	4.3686	0.0021075	0.01636
AC120807.1	3.80225	4.10514	3.2451	1.40912	2.75496	2.10628	1.0113	0.0021101	0.016368
Mir145	31.3046	40.7547	50.4054	198.987	71.2398	89.4387	-1.3363	0.0021181	0.016414
Msmo1	174.051	140.698	165.296	17.2617	101.684	38.5306	1.7662	0.0021216	0.016436
Dennd1b	2.46043	3.49863	2.51565	1.88245	0.632266	1.49753	1.294	0.0021725	0.016795
Slc10a2	16.9559	19.3903	16.1477	0.0907825	1.22205	3.68277	3.5753	0.002176	0.016816
Pou3f4	0.236225	0.397114	0.103606	0.0242939	0	0	5.0287	0.0021856	0.016876
LOC108348298	2.21042	0.358159	0.373771	0.0657324	0.126406	0.243421	2.9435	0.002186	0.016876
Gchfr	2.57162	1.66222	2.7279	10.4804	3.6429	7.6032	-1.4277	0.0021961	0.016936
AABR07030091.1	0.0713943	0.0365774	0.438379	2.36633	0.395349	1.8221	-2.8437	0.0021975	0.016941
Prdx5	279.374	260.1	200.519	83.098	185.3	130.078	1.0705	0.0022008	0.016961
RGD1559683	0.202343	0.181416	0.443728	3.5376	0.720311	1.30304	-2.5164	0.0022102	0.017022
Ctnnd2	0.689372	0.618074	0.583359	6.82607	0.943128	1.42869	-2.0459	0.0022113	0.017024
Plxnb1	3.22002	3.38492	4.82236	22.1399	5.09012	9.83082	-1.4729	0.002214	0.01704
Oas1f	0.52453	0.711953	0.990506	2.32557	1.22178	1.91895	-1.0865	0.002226	0.017121
Zmynd12	1.85757	1.70166	2.44413	15.6318	2.17228	7.38207	-1.8388	0.0022413	0.017231
Plb1	10.0089	7.45102	7.58775	1.36002	5.43675	1.19482	1.8078	0.0022419	0.017231
Cdcp1	0.23802	0.426807	1.38558	7.94586	0.787404	4.50697	-2.461	0.0022504	0.01729
Shc2	2.19424	2.36596	2.73024	12.9392	3.58632	5.40555	-1.3665	0.0022568	0.017316
Wfs1	13.4632	13.1509	21.8857	79.2405	19.8128	51.606	-1.4149	0.0022563	0.017316
Fuca2	53.3941	59.0406	47.7985	15.8905	40.3945	25.4693	1.1452	0.0022629	0.017357
Gprin3	0.826254	1.86477	0.76226	0.621187	0.293007	0.426143	1.5761	0.00227	0.017399
AABR07014820.1	0	0.0555568	0	1.83533	0.196078	0.566383	-5.1661	0.0022717	0.017401
Plekhg6	1.0134	1.64411	2.00362	6.33922	2.41775	4.49103	-1.292	0.0022844	0.01748
AABR07034586.1	0.083489	0.374271	0.402791	0	0	0	5.7169	0.0022898	0.017516
Dlgap2	0	0	0	0.111382	0.0446232	0.112491	-5.335	0.0022957	0.017549
Spata6l	0.22597	0.157577	1.25537	6.77553	1.27118	3.60929	-2.6031	0.0022968	0.017551
Wwc1	1.93865	1.82092	5.46153	28.3977	3.79754	12.6314	-2.0514	0.0023068	0.017609
Hsh2d	0.66763	0.698345	0.794784	2.06635	1.14432	1.83598	-1.0166	0.0023096	0.017625
Igfbp6	40.8082	49.1845	55.3662	291.627	70.4852	104.602	-1.4575	0.0023145	0.017639
Chadl	0	0.0616286	0.075369	0.721051	0.326261	0.228466	-2.9829	0.0023135	0.017639
AABR07071198.1	0.225464	0.151609	1.90355	14.1905	1.49376	5.90139	-3.009	0.002314	0.017639
Phkg1	0.885614	1.38954	1.76947	12.5283	1.77093	4.51753	-1.9851	0.0023203	0.017677
Gpr132	1.0369	1.15504	0.592585	0.0904801	0.385279	0.352473	1.9232	0.0023284	0.017726
Slc4a4	0.620782	0.673753	0.902784	6.8009	0.62032	3.42755	-2.0711	0.0023294	0.017728
Cdca2	2.04879	2.29148	3.9029	11.612	4.02732	7.77262	-1.2903	0.0023341	0.017758
Sync	2.57298	2.74628	3.34706	14.0261	4.01546	7.24294	-1.3242	0.002342	0.017806
Higd1b	3.96074	1.87419	2.99173	0.588366	1.39255	1.23417	1.6356	0.0023522	0.017872
Tyro3	2.73457	3.63222	4.37985	12.2491	5.7847	7.06079	-1.0123	0.0023542	0.017881
LOC100361018	0	0.174853	0.51321	7.3006	1.07995	1.45847	-3.583	0.0023896	0.018101
Slc25a36	95.8343	129.191	112.002	82.9926	31.8622	72.0608	1.0635	0.0023908	0.018104
AABR07066677.1	4.52844	1.80449	3.53089	0	0.796077	0.557458	3.0287	0.0023959	0.01813
Rab15	0.878456	0.787603	3.53174	17.426	2.81831	7.74547	-2.201	0.0023988	0.018146
Mal2	0.897206	0.938482	3.93504	17.2909	3.38749	8.66384	-2.1213	0.0024131	0.018242
Rpph1	1.89951	2.61136	0.333242	9.79354	13.1233	4.31422	-2.3076	0.0024229	0.018304
Trpc3	0.942211	1.08861	1.3718	9.89368	1.32936	3.44644	-1.875	0.0024266	0.018325
RGD1305347	0.325319	0.243061	2.56826	13.7618	2.10171	9.12326	-2.7685	0.0024366	0.018382
Tspoap1	0.804075	0.855323	1.72145	10.0016	1.19131	4.4731	-1.9807	0.0024442	0.018422
Ush1g	0.108362	0.194309	0.4515	1.3373	0.750073	1.3056	-1.9536	0.0024663	0.018569
Prkcz	0.409614	0.470834	2.18347	9.76448	1.86113	5.27998	-2.2394	0.0024806	0.018646
Chl1	0.218133	0.325955	0.437352	2.81163	0.484812	1.12205	-1.9401	0.0024827	0.018655
Arg2	1.45808	1.77258	8.49772	46.5612	6.90116	17.4548	-2.3661	0.0025024	0.018779
Lkaaear1	0.32346	0.0966689	2.64817	20.2697	1.91911	11.9605	-3.2454	0.0025108	0.018829
Ace2	3.01432	4.04346	3.37631	0.887074	2.25616	1.91706	1.2213	0.0025139	0.018846
Epha1	1.05729	0.979189	1.54911	5.96481	1.81066	3.03143	-1.372	0.0025384	0.019011
Vmp1	126.116	122.925	107.065	39.412	93.012	59.7867	1.0654	0.0025422	0.019026
Cldn4	0.777433	0.470965	4.27599	20.8309	3.7233	11.6803	-2.4888	0.0025416	0.019026
Aldh8a1	0.923486	1.01615	1.12918	0.0575595	0.509171	0.162773	2.2276	0.0025474	0.019052
AABR07029272.1	3.41982	2.26627	1.87813	1.23554	1.70554	1.12431	1.0815	0.0025502	0.019067
Vstm2a	0	0.448404	0.957168	15.5238	0.755314	4.15575	-3.6158	0.0025534	0.019078
Ift22	6.19384	6.06784	8.05526	26.3452	9.25099	16.215	-1.1344	0.002553	0.019078
Vwa2	0.177031	0.255718	0.655657	3.08291	0.630202	1.52004	-2.0388	0.0025652	0.019147
LOC100910107	5.28719	5.52669	1.67049	0	0.634324	0.916141	3.1801	0.0025757	0.01922
AABR07018078.1	2.98936	4.51122	4.4915	12.346	5.97058	9.54237	-1.0056	0.0025795	0.019242
Hpgds	1.67291	2.221	5.644	25.9921	3.43575	18.6859	-2.109	0.0025855	0.019255
Ablim2	2.16099	4.78283	2.96792	0.629893	2.01233	1.15947	1.5534	0.0025849	0.019255
Emx2	4.26269	3.83331	7.9162	28.2988	7.7974	14.8382	-1.449	0.0025868	0.019258
Klhl33	1.36626	0.696958	1.05381	0.271327	0.521773	0.43062	1.5298	0.0025932	0.019286
Tc2n	2.39784	1.91262	3.2928	16.8163	2.99575	8.36828	-1.6632	0.0026087	0.019369
Fam81b	0.218924	0.417099	1.56029	10.3792	0.822632	5.91212	-2.7292	0.0026203	0.019443
Tcp11	0.296209	0.407213	0.502334	3.5418	0.437405	2.23158	-2.1354	0.0026241	0.019463
Ripk4	0.0835121	0.486687	1.23618	9.24128	1.11484	3.30485	-2.6853	0.0026279	0.019474
AABR07014323.1	0.729923	1.04709	0.512218	0	0.115485	0.121304	3.4516	0.00264	0.019525
Rxfp2	0.119313	0.0152819	0.433586	4.48746	0.283157	1.77038	-3.2868	0.0026445	0.019545
Dscam	0.0271978	0.0426737	0.0119287	0.458721	0.0430312	0.237296	-2.9449	0.0026487	0.01957
Kcnma1	0.238289	0.441531	0.80125	2.53557	0.829421	2.09883	-1.6667	0.0026504	0.019576
Ptx3	4.80539	5.17008	6.98516	20.7361	9.15447	10.8055	-1.0499	0.0026527	0.019586
Cemip	33.8573	31.0591	16.7789	4.43855	17.2166	3.27329	1.8723	0.0026568	0.019597
Scd	101.869	87.9233	64.4362	8.06197	53.0214	18.0784	1.8398	0.0026576	0.019597
Cpxm2	1.04507	1.8483	2.58688	16.3129	2.03851	6.85191	-1.9692	0.0026574	0.019597
Batf2	1.32669	1.45381	1.24995	0.485119	0.699677	0.408294	1.5252	0.0026644	0.019628
Ntn4	2.54388	3.38341	3.10332	14.0823	4.47793	6.63536	-1.2606	0.0026756	0.019691
AABR07004228.1	0.248121	0.492108	0.488056	0.989762	0.814873	1.48694	-1.2207	0.0026776	0.0197
Shank2	0.180205	0.183743	0.33474	1.52912	0.343811	0.710524	-1.6617	0.0026855	0.019744
Mir34a	6.65947	4.6439	5.51701	2.13072	1.1707	0.922265	2.195	0.002689	0.019764
Slc1a7	0.189633	0.121443	0.118816	0.557208	0.332175	0.56276	-1.5587	0.0027014	0.01983
Rnf113a1	0	0	0	0.274272	0.210974	0.221604	-5.1796	0.0027231	0.019982
Ptchd3	0.263255	0.143669	0.722884	4.41654	0.597601	1.74047	-2.3479	0.0027373	0.02008
Tnnt2	14.2333	17.1269	32.7188	55.4697	44.3719	49.2531	-1.0197	0.0027399	0.020092
Ca8	0.310167	0.579351	0.68018	2.55186	0.981465	1.86853	-1.5649	0.0027417	0.020099
Fgf16	0.160681	0.123482	0.362431	2.26625	0.399491	1.10627	-2.3144	0.0027791	0.020333
Gjb3	0.649838	0.0832328	0.610739	4.08622	1.65237	1.7742	-2.2728	0.002782	0.020348
LOC103693776	3.55944	0.666148	1.1519	0.433586	0.758624	0.437907	1.9027	0.0027866	0.020375
Ccdc81	0.289394	0.536226	2.64004	14.9524	1.75515	8.06369	-2.6081	0.002792	0.020395
Cxxc4	0.526661	0.535151	0.825396	2.20696	0.838814	2.47402	-1.3365	0.0027916	0.020395
Ovol2	0.153153	0.0823883	0.18808	2.26809	0.145387	1.42532	-2.9491	0.0028162	0.020552
Entpd5	67.2022	60.1309	52.8962	14.043	40.9943	32.5535	1.2152	0.0028464	0.020732
Thrsp	1.07207	4.66867	6.95896	37.5243	8.28708	16.0857	-2.0597	0.0028474	0.020732
LOC500227	0.609295	0.176219	0.741348	5.12609	0.761871	2.4661	-2.224	0.0028498	0.020743
Crip1	86.0697	115.679	170.158	531.296	164.417	359.014	-1.2867	0.0028523	0.020748
Emcn	85.2476	92.8126	85.8272	24.4584	63.2065	50.2614	1.1118	0.00286	0.020786
Ano4	1.48601	1.78208	1.83485	16.9761	1.76706	4.86832	-1.9729	0.0028603	0.020786
Ccdc157	2.65988	2.79753	4.44203	19.6112	4.32973	9.08514	-1.5134	0.0028606	0.020786
Cabcoco1	1.353	0.94936	3.66367	19.8676	2.79216	8.30973	-2.1454	0.002876	0.02088
Fam111a	32.5808	11.8011	43.0607	7.79352	16.4467	3.7538	1.8149	0.0028903	0.02097
Fcgr2a	2.37575	8.59905	1.37001	0.416261	1.74019	0.80426	2.2256	0.0028916	0.020972
Hpn	0.0943425	0.148024	0.434465	3.45405	0.429135	1.09749	-2.6403	0.0028966	0.021002
Lpcat3	247.819	240.181	225.748	57.8696	179.713	101.931	1.2422	0.0029338	0.021223
Bcl6b	12.891	12.0836	8.9334	3.21982	8.57401	4.45146	1.234	0.002947	0.021271
She	5.65155	8.15572	6.43871	5.13138	2.17306	4.11607	1.0378	0.0029555	0.02132
Sycp3	0.365271	0.36843	0.420534	1.31478	0.794632	1.04334	-1.244	0.0029676	0.021372
Ccdc181	4.96175	5.37021	9.8838	33.6498	9.94575	17.8549	-1.3845	0.0029651	0.021372
Fitm1	1.21515	2.08815	2.42788	0.555413	0.961274	0.196332	1.9205	0.0029668	0.021372
Ros1	0.0835555	0.0719174	0.0703613	0.0329972	0.00528791	0.0222173	2.1199	0.0029659	0.021372
Ccdc114	0.786491	0.613741	4.58651	23.9418	3.06479	12.3685	-2.4892	0.002979	0.0214
Ulk4	1.53926	1.07338	1.93265	8.33509	1.95783	4.54764	-1.4845	0.002983	0.021422
Ccl27	1.94567	1.09535	1.7067	3.42492	4.47435	3.68464	-1.1012	0.0029842	0.021423
Grin1	0.0145366	0.130332	0.0127512	0.980702	0.0287489	1.25621	-3.6168	0.0030023	0.021529
AABR07035776.1	1.35379	2.17469	1.43492	0.162431	0.825528	0.515586	1.8913	0.0030027	0.021529
AC123144.1	4.45506	6.3439	6.89627	17.2487	11.4021	17.8561	-1.1869	0.0030077	0.021551
Myom3	4.76411	6.99097	7.26911	1.45996	4.27359	3.0943	1.2809	0.0030122	0.021577
Tacr1	1.26407	1.74146	1.00063	0.608777	0.682909	0.614843	1.2639	0.0030218	0.021635
Neb	1.30808	2.59052	1.99647	0.587966	1.40119	0.826846	1.2408	0.0030296	0.021674
RGD1564171	6.64551	4.46866	7.91119	22.4558	9.15301	18.0944	-1.1736	0.0030529	0.021805
Ttll9	3.02669	2.7329	6.40199	27.2152	4.87359	15.3753	-1.7392	0.0030604	0.021848
Marc1	0.116592	0.22649	0.579542	3.35736	0.553401	1.56624	-2.3376	0.0030608	0.021848
LOC100911837	0.258583	0.695519	0.028353	2.19394	1.88578	1.87336	-2.4	0.0030662	0.021878
Sgca	1.40427	1.79862	1.81837	1.08199	1.07562	0.703819	1.006	0.0030718	0.021906
Gramd1a	119.6	109.659	76.0231	37.6699	77.6531	54.4807	1.0252	0.0030865	0.021969
Igsf21	0	0	0.0599675	1.26553	0.108163	0.511255	-4.6979	0.003096	0.022023
AABR07020879.1	0.472249	0.323329	1.5892	7.91202	1.05962	4.08105	-2.2238	0.0031006	0.022027
Zfp474	0	0.0379023	0.370822	3.80269	0.334424	1.85004	-3.6364	0.0030998	0.022027
LOC102553010	0	0	0	0.127768	0.307128	0.483904	-5.3545	0.0031039	0.022044
Kcnd3	0.581165	0.868432	1.3837	8.0875	0.980793	3.55514	-1.9239	0.0031072	0.022053
Aqp5	2.04055	1.66319	1.62721	7.7401	1.82388	10.7459	-1.715	0.0031067	0.022053
Chrnb4	106.787	110.379	92.683	0.622542	22.9628	7.17037	3.4786	0.0031178	0.022101
Ccdc154	0.0929483	0.216672	0.22829	1.00943	0.42647	0.710553	-1.7762	0.0031338	0.02218
Galnt12	2.97125	2.48895	5.34579	29.0313	3.31127	16.0029	-1.9319	0.0031398	0.022204
Msr1	2.73587	3.3051	1.8027	1.0779	1.93058	1.06729	1.125	0.0031402	0.022204
Eno4	1.44081	1.96518	4.53103	20.5681	2.81311	12.9911	-1.9695	0.0031497	0.022264
Paxx	0	0	0.0322005	0.694645	0.0871193	0.549053	-4.9667	0.0031608	0.022329
Lefty1	0.0240057	0.150661	1.03181	8.69017	0.740625	4.22881	-3.2663	0.0031711	0.022387
Agbl4	0	0	0	1.42589	0.176906	0.185819	-5.734	0.0031963	0.022541
Snph	0.55472	0.533388	0.77572	1.87185	1.46911	0.981994	-1.0135	0.0032071	0.022585
Slc6a3	0.0883254	0.128684	0.174323	0.0181671	0.017468	0.0366963	2.6385	0.0032093	0.022593
Mtx3	7.5474	9.26761	8.89438	6.58749	2.12864	4.49905	1.1767	0.0032141	0.022613
AABR07064804.1	4.41124	5.13863	6.04424	20.1862	6.5802	13.0743	-1.1362	0.0032157	0.022613
Slc16a11	67.3285	67.9505	45.6664	11.137	43.4096	16.6921	1.5089	0.0032145	0.022613
Rnase13	0.653455	0.439404	1.57629	6.92187	3.61853	2.23979	-2.0457	0.0032179	0.022613
Sectm1a	9.34015	12.2343	11.5362	5.28429	8.8777	4.26174	1.0266	0.0032393	0.022737
Rpl35al1	1.13324	0.711228	0.397622	1.77148	7.44081	3.48411	-2.3446	0.0032408	0.022737
Gja8	0	0.083696	0.0818852	1.36325	0.0369238	1.57076	-3.9253	0.0032617	0.022855
Ugt8	0.793906	0.237266	1.14209	6.30532	0.979744	3.47434	-2.081	0.0033331	0.023283
Lrriq1	0.0853457	0.187046	0.652975	3.81512	0.416343	1.74928	-2.4604	0.0033445	0.023348
AABR07021998.1	0.239981	0.806855	0.315759	0.0493603	0	0	4.8951	0.0033503	0.023382
AABR07053669.1	2.24625	2.58455	1.31357	1.20125	0.858863	0.902136	1.2528	0.0033595	0.023407
Cyp51	101.148	83.1827	97.2454	17.8424	68.9092	33.2153	1.3965	0.0033746	0.023486
Ppp1r42	0.177169	0.38123	1.05678	7.05495	0.812896	3.12098	-2.5309	0.0034036	0.023622
LOC688459	1.21452	1.16669	1.24291	3.02149	1.89869	4.1569	-1.1213	0.0034268	0.023775
AC115255.1	4.74507	5.79123	2.68042	0.654064	1.80807	2.47718	1.601	0.0034647	0.023998
Rmdn2	60.9737	75.2574	80.1477	13.8536	49.1669	34.324	1.3224	0.0034652	0.023998
LOC686087	0.158781	0.253084	0.340461	3.07718	0.251216	1.36335	-2.4039	0.0034646	0.023998
Tmeff1	0.410681	0.409119	1.18746	4.25481	1.0709	2.8943	-1.8128	0.0034839	0.024105
Adgrb2	0.373782	0.328422	0.918045	3.70874	0.810191	1.93807	-1.7705	0.0035024	0.024203
AABR07043200.1	2.0366	1.50374	3.04749	4.53394	15.3529	6.57004	-1.838	0.0035057	0.024218
Fibin	11.6485	12.5295	10.0137	2.99402	8.54442	5.20546	1.2025	0.003512	0.02424
AABR07065531.1	8.01911	5.07512	18.2061	23.6738	36.943	69.7693	-1.8681	0.0035261	0.02433
Slc25a15	5.63445	6.36763	9.16766	41.8182	7.41062	23.0737	-1.5461	0.0035334	0.024372
Sema3c	10.3088	12.6986	20.5675	59.8954	17.9082	47.52	-1.3077	0.0035355	0.024378
AABR07044596.1	13.5157	16.0772	13.8512	0.440392	6.03409	4.11422	2.1979	0.0035647	0.024529
Anxa5	1620.51	1504.75	1452.95	295.043	1139.85	531.016	1.385	0.0035692	0.024544
Spink13	0.982434	0.15544	1.06454	5.42026	2.33154	2.92921	-2.0681	0.003569	0.024544
Mir3554	197.64	105.23	174.207	23.1541	90.3176	73.6092	1.5214	0.0036036	0.02475
Npbwr1	0	0	0.200619	2.35209	0.120618	2.31218	-4.3315	0.0036055	0.024756
AC142181.1	0.356851	0.51991	0.430405	1.28448	1.62321	1.26021	-1.4798	0.0036107	0.024777
LOC103689971	16.7921	14.2055	14.7692	12.2185	4.54697	9.60214	1.0095	0.0036226	0.02482
AABR07035722.1	1.70972	2.34767	1.16195	0.190087	0.999158	0.396762	1.8802	0.0036223	0.02482
Paqr4	0.543045	0.693187	0.524789	2.14304	1.01209	1.15486	-1.0798	0.0036645	0.025062
AABR07009105.1	3.99568	6.92604	5.45211	1.89938	2.52872	3.46772	1.245	0.0036753	0.025113
LOC102555023	0.219827	0.098546	1.34979	7.11382	2.15926	2.2985	-2.5721	0.0036772	0.025118
Ccdc36	0.350024	0.451122	0.230275	2.89778	0.744159	0.890721	-1.9113	0.0036886	0.025174
Fxyd3	7.18005	9.13222	15.0863	56.9435	15.1906	28.7208	-1.4617	0.003712	0.02531
Lrrc26	0.060331	0.0540913	0.132302	2.05991	0.0477264	1.15302	-3.4835	0.0037277	0.025379
Ccdc190	0.234246	0.462043	1.23285	7.09219	0.685634	4.4184	-2.4294	0.0037269	0.025379
Mdh1b	0.488412	0.515175	1.31047	6.92573	0.897746	3.30639	-2.0353	0.0037331	0.025408
Siglec1	2.42194	2.04898	2.636	0.760738	1.69982	1.4406	1.0439	0.0037454	0.025469
Nxpe3	0.765091	0.696051	1.03629	6.44279	1.16599	2.03811	-1.7194	0.0037539	0.025511
AABR07032590.1	2.10337	1.10932	3.25594	18.3232	3.42574	8.94446	-2.02	0.0037701	0.025606
Fam151a	1.31181	1.06336	1.15069	3.85877	1.69166	2.85199	-1.0426	0.0037816	0.025668
Hepacam	0.27084	0.512638	1.37265	4.03569	1.83307	3.02568	-1.8299	0.0038138	0.025856
Slc2a3	3.89593	0.0684901	0.491394	0.209498	0.0805746	0.190427	3.4249	0.003818	0.025876
Cbl	3.48475	6.4933	5.60222	3.42819	0.961414	2.69981	1.3538	0.0038437	0.026035
Gnao1	1.07612	0.899409	1.87189	8.67352	1.87573	3.59188	-1.652	0.0038572	0.026115
Lrig3	2.7409	3.51697	4.04194	15.1398	5.00429	7.07183	-1.183	0.0038632	0.026136
Pgr	0.29617	0.663848	1.67784	21.6866	1.20075	7.84438	-3.3043	0.0039044	0.026382
Ptk2b	150.43	141.453	110.837	14.1463	87.0311	42.2159	1.6505	0.0039114	0.026422
Zfp286a	0.501692	0.373009	0.67621	1.09734	1.09383	1.37263	-1.0047	0.0039163	0.026431
AABR07026002.2	2.4228	1.5798	1.54562	0.422827	0.929273	0.488047	1.7681	0.0039217	0.026452
Vwa8	1.20298	1.1958	2.0187	0.946705	0.620642	0.434608	1.3454	0.0039365	0.026523
Fgf1	2.07457	2.95945	5.20144	23.9854	3.28893	14.2373	-1.7926	0.003937	0.026523
LOC100359479	0.174506	0	1.18632	11.0551	1.24243	5.03887	-3.4376	0.0039463	0.02657
Oit3	6.73521	6.86747	5.03916	1.80636	4.205	3.77217	1.109	0.0039751	0.026724
AABR07062170.1	0.797922	1.00997	0.576404	0	0.222783	0.156005	2.8195	0.0039804	0.026751
Galnt17	0.651319	1.07944	2.14679	11.724	1.3896	5.77284	-2.053	0.0039817	0.026752
Wnk3	0.212528	0.250094	0.203902	0.109284	0.0577933	0.126929	1.3872	0.0039847	0.026765
Cadps2	1.44853	2.44729	2.85705	11.89	3.34495	5.22501	-1.3774	0.003988	0.02677
AABR07032393.1	0.0190111	0.0511347	0.533635	4.01977	0.240628	3.1278	-3.3811	0.0039947	0.026792
Wnk4	0.977182	1.01152	2.13511	5.91279	2.15042	3.8901	-1.3202	0.0040019	0.026824
Alox15b	0.0677201	0.0910743	0.92074	14.3747	1.62055	2.72914	-3.8779	0.0040086	0.026861
Cdc42bpg	3.8009	3.87842	5.84154	16.2601	6.30878	9.83749	-1.0467	0.0040393	0.027018
AABR07062350.1	0.721856	0.467421	0.703551	0.164971	0.158623	0.233261	1.9608	0.0040404	0.027018
Ccdc39	2.71937	2.81258	5.7721	24.4273	4.44196	12.0539	-1.6298	0.004047	0.02703
Cdhr1	0.158967	0.158362	0.348606	1.42414	0.52398	0.521027	-1.671	0.004044	0.02703
Gulp1	43.2288	53.2921	44.5486	11.0055	34.3169	23.4864	1.2076	0.0040545	0.027064
AABR07056668.1	0	0	0.175143	2.38196	0.631807	0.99546	-4.2484	0.004058	0.027079
Efhd1	10.8709	10.3046	8.8806	3.07233	7.77915	4.82681	1.1134	0.0040634	0.027099
Crip2	43.5578	48.2297	51.116	182.035	60.5077	103.69	-1.0591	0.0040656	0.027106
Uxs1	100.698	102.903	80.9416	28.4141	76.8494	34.1949	1.1997	0.0040683	0.027116
Card9	7.07185	6.83666	5.84366	1.65272	4.84846	2.9807	1.2311	0.0040705	0.027123
Ttc30a1	0.711727	0.998793	1.28934	4.78635	1.41982	2.867	-1.3768	0.004076	0.027135
AABR07067355.1	0.178426	0.279951	1.52598	8.44084	1.05861	5.41149	-2.6791	0.0040757	0.027135
Cyp4b1	5.38279	6.04549	19.5252	90.5739	10.5622	49.057	-2.0498	0.0040792	0.027141
Skap1	0.272738	0.11115	0.195742	0.999562	0.686499	0.535665	-1.7446	0.0040787	0.027141
Simc1	6.27961	6.49906	10.2013	43.8051	8.26118	23.641	-1.4947	0.0040902	0.027198
Kcne3	4.17488	4.3572	17.9959	79.2693	12.5398	37.4007	-2.0567	0.0040932	0.027201
Ppp1r3c	4.61669	5.14044	5.32787	31.1709	5.89301	12.4477	-1.4864	0.0040994	0.027235
LOC691427	8.66095	45.297	29.4844	8.99193	11.7454	8.73884	1.69	0.0041148	0.027313
Ntng1	0.551383	0.653557	0.614823	3.23701	0.850194	1.5065	-1.3974	0.0041223	0.027344
Slc11a1	3.95887	3.69828	3.51745	1.01916	2.8388	1.60234	1.2055	0.0041208	0.027344
AABR07066820.1	0.0959415	0.172038	0.252473	0	0	0	5.3753	0.0041437	0.02744
L1cam	0.315441	0.311676	0.34446	1.08047	0.550002	0.631205	-1.0098	0.0041568	0.027511
Lipe	23.1374	25.7592	21.1624	5.95135	17.8682	10.9038	1.1842	0.0041803	0.027626
Tspan8	5.50669	6.30215	22.589	102.444	13.7605	51.0325	-2.053	0.0042071	0.02775
Chad	0.666403	0.833695	1.20989	2.71587	1.29955	4.21098	-1.3941	0.0042057	0.02775
AC130741.1	0.941855	0.957038	0.66094	2.11806	2.78163	2.34786	-1.3155	0.004209	0.02775
Lrrc6	0.188567	0.169065	1.84015	12.4501	0.988259	5.83659	-2.8988	0.0042187	0.027798
Myo7b	0.310913	0.144356	0.769476	3.31168	0.50948	2.31129	-2.0995	0.0042179	0.027798
Gck	0	0.0242278	0.0474072	0.678089	0.0213769	0.56135	-3.8884	0.0042233	0.027816
AC141172.1	0.591953	0.530731	1.29812	0	0	0	5.3816	0.004224	0.027816
Lpar3	0.184083	0.416954	1.96318	18.9713	1.78581	10.8119	-3.3925	0.0042382	0.027869
Osbpl3	2.28709	1.83262	3.01897	12.9036	2.49539	7.76695	-1.4741	0.0042351	0.027869
AC127887.1	0.437531	0.588419	0.47974	1.3499	2.85549	2.90848	-2.0554	0.0042521	0.027953
Shisal2a	0.331026	0.118716	0.46459	2.45113	0.733229	2.09047	-2.3128	0.0042692	0.028054
AABR07043098.1	0.996827	0.808614	1.04095	2.53848	1.80244	3.07654	-1.1811	0.00427	0.028054
LOC691083	0.324619	0.363808	0.195765	2.08653	0.641998	0.775496	-1.7676	0.0042742	0.028073
Plekha7	2.35443	2.53311	2.81165	9.27758	3.39831	5.47786	-1.0217	0.0042819	0.028099
Mlf1	0.339362	4.13799	6.13222	40.2055	6.30884	22.418	-2.4729	0.0042907	0.028149
Tg	0.402286	0.290871	0.265606	0.131678	0.17794	0.212066	1.0664	0.004295	0.028161
AABR07062268.1	0.393094	0.563902	0.275851	0	0	0	5.32	0.0043146	0.028264
AABR07049792.1	0.110342	0.0989302	0.0967897	2.63269	0.698313	0.825184	-3.5437	0.004362	0.028558
7SK	0	0	0	0.974589	0.535478	2.39044	-5.2959	0.0043644	0.028565
Abl2	3.64938	3.38881	2.64711	2.64779	0.88829	1.61617	1.1274	0.0043773	0.028627
Aldh1l1	39.883	32.934	35.59	3.31436	23.3105	10.4489	1.7063	0.0043894	0.028679
Col6a5	0.333198	0.640151	0.329852	0.990798	0.794521	1.75216	-1.2405	0.0043925	0.028692
Klhl23	2.14868	2.13696	3.48246	9.2136	3.48396	6.53271	-1.0938	0.0043974	0.028707
Fank1	0.782694	0.902243	2.4847	12.4957	1.53319	6.11655	-2.042	0.0044056	0.028735
Cytl1	0.753112	1.38694	1.24981	6.01191	2.41528	2.06341	-1.4122	0.0044052	0.028735
Cdh26	0.0330158	0.0296012	0.0868821	0.448194	0.156708	0.356641	-2.4605	0.0044071	0.028737
Ei24	159.979	137.878	124.717	40.1302	110.5	68.4862	1.1205	0.0044107	0.028752
Smtnl2	0.989418	1.58013	1.64086	6.44864	2.07906	3.39133	-1.282	0.0044161	0.028771
Colq	0.441369	0.420453	0.580738	2.49652	0.829247	1.46699	-1.5144	0.0044284	0.028809
Rsph3	2.56686	3.63768	4.12187	12.5519	4.55244	8.996	-1.1225	0.0044349	0.028843
Plekhb1	6.0715	4.0958	6.73001	22.4706	7.32037	14.3564	-1.1686	0.0044543	0.028928
Ka11	0.405774	0.500236	0.400428	0.187788	0.100312	0.147513	1.7903	0.0044728	0.029039
Guca2a	0.290924	0.372622	0.401016	3.31676	0.361654	2.59006	-2.3297	0.0044812	0.02906
LOC102556337	4.78635	3.0855	19.9168	1.69232	1.97142	4.10862	2.0297	0.0044812	0.02906
Lad1	1.65633	2.67917	6.94994	26.2711	4.72783	17.3244	-1.8748	0.0044809	0.02906
Wnt7b	0.56266	0.260932	1.36152	6.23347	0.859518	3.95791	-2.112	0.0044929	0.029119
Erbb2	0.716072	0.863152	1.38187	6.17941	1.30917	2.64449	-1.5488	0.0045331	0.029329
AC126071.1	2.64821	1.63235	2.10518	1.0213	0.589202	0.962715	1.5132	0.0045439	0.029378
Rragd	1.07222	2.15713	2.3628	15.4915	1.92399	6.932	-1.8902	0.004554	0.029418
Alpp	0.023734	0	0.249827	3.2805	0.168979	1.04523	-3.7908	0.0045547	0.029418
Sucla2	158.001	145.655	153.501	47.6548	116.871	91.5379	1.0126	0.004562	0.029457
Lefty2	0.494731	1.08427	8.60702	97.8463	8.4797	57.3013	-3.7769	0.0045754	0.029533
AABR07054705.2	0.589641	0.528658	4.31017	0	0	0.163318	5.1754	0.0045861	0.029563
Mmp2	65.5697	55.417	35.4303	25.7096	40.4876	19.482	1.0511	0.0045873	0.029563
Tcf23	3.85278	4.12556	4.08057	21.4897	5.66313	7.73091	-1.3082	0.0045912	0.029569
Rtn4rl1	0.786415	0.891145	0.996415	4.17862	1.16647	2.31434	-1.2976	0.00459	0.029569
Ccdc152	31.9565	26.6957	33.2296	39.6021	89.9901	78.6342	-1.002	0.0046482	0.029887
Farp2	31.0164	26.594	27.0842	3.82523	19.9181	9.12824	1.527	0.0046672	0.029982
Tekt4	0.240516	0.129385	2.6372	26.8525	3.93853	15.5886	-3.7213	0.0046746	0.030012
Tmem52	0.140078	0.778662	1.22873	7.76766	1.92814	2.2348	-2.2452	0.0046885	0.030076
Zc2hc1c	0.497547	0.87502	1.84646	9.28909	1.45328	3.99118	-1.9643	0.0046886	0.030076
RGD1359634	2.84042	2.70257	5.74583	13.4492	6.00726	12.2345	-1.2782	0.0046962	0.030099
RGD1310935	0.256714	0.368263	0.765626	5.19572	0.649859	2.51709	-2.3533	0.0047023	0.03013
Fabp6	88.8127	117.668	146.343	1.21323	31.2846	13.0329	3.104	0.0047043	0.030134
Gjb1	0.133661	0.179756	1.01612	5.40676	0.810645	2.66553	-2.5095	0.0047077	0.030139
Slc6a17	0.397232	0.361545	0.728562	3.97132	0.671333	1.29529	-1.7664	0.0047094	0.030141
Sectm1b	1.26874	1.92504	2.48266	8.9931	3.80882	3.64931	-1.3193	0.0047179	0.03017
Phf6	0.0882737	3.44277	0.0774317	0.072626	0.0349157	0.110025	4.2614	0.0047413	0.030277
Sox9	0.342061	0.32647	0.493627	2.62361	0.576108	1.03606	-1.6395	0.0047622	0.030355
AABR07035780.6	0.136235	0	0.239004	2.82455	0.150881	1.69803	-3.4062	0.0047631	0.030355
Sult1c2	0	0.0214956	0.105153	1.07503	0.142247	0.298828	-3.3333	0.0048109	0.030591
Cox4i2	8.97819	7.60065	6.68317	2.44261	5.74421	4.10167	1.0976	0.0048222	0.030654
Lpp	1.55247	3.54861	2.82834	1.79661	0.674794	1.24748	1.3069	0.0048392	0.030736
Sfmbt2	1.09928	0.635443	0.469443	0.261804	0.0915382	0.384601	1.7881	0.0048437	0.030756
Ampd3	2.1088	2.09791	2.76203	11.3289	2.97082	5.40886	-1.2776	0.0048511	0.030768
Mrgpre	0.0405774	0	0	0.267076	0.256799	0.505758	-4.4802	0.0048495	0.030768
Drgx	0.0157041	0.0844797	0.0413259	0.258407	0.111809	0.965634	-3.0236	0.0048504	0.030768
Astn2	0.158594	0.149675	0.19769	1.12626	0.316952	0.40228	-1.6441	0.0048741	0.030881
Pi15	1.24644	1.61849	1.35726	0.81332	0.425013	0.964281	1.1459	0.0048757	0.030881
RNase_MRP	1.10991	2.61219	1.94718	8.21848	13.9387	2.99736	-1.9678	0.0048754	0.030881
Decr1	186.665	180.624	154.905	55.4192	139.288	92.9337	1.0353	0.0048803	0.030893
Cxcl13	2.32126	3.09205	2.85062	21.8806	4.61697	4.87714	-1.6942	0.0049081	0.031043
Csf3	0.0292082	0.314249	0.358691	5.52705	0.138636	2.13577	-3.2283	0.0049073	0.031043
Plcxd3	1.00258	0.844954	0.703551	0.379434	0.380696	0.54983	1.1556	0.0049269	0.031101
Mybpc3	0.271815	0.178716	0.0635814	0.76035	0.444389	0.594767	-1.608	0.0049349	0.031142
Tspan15	68.9055	65.3587	47.2618	10.0666	43.7095	20.5123	1.4533	0.00494	0.031166
Dbndd1	0.157051	0.0603462	0.236162	0.553762	0.834177	0.540638	-1.9028	0.0049425	0.031173
Txlnb	0.53804	1.14777	1.04156	0.259493	0.587077	0.323745	1.3978	0.004944	0.031173
Zfp136	2.15316	2.29625	2.00799	1.6969	0.591679	1.03582	1.1729	0.0049583	0.031237
NEWGENE_1310139	0.821118	0.37471	0.526183	0.376212	0.283943	0.273735	1.0813	0.004965	0.03127
Itprid1	0	0	0.016375	0.360929	0.0147677	0.155117	-4.7431	0.0049703	0.031296
Runx1	7.66065	4.6884	2.58564	3.04173	2.39772	2.07571	1.1904	0.0049877	0.031378
Pex5	11.9502	8.4972	4.21721	2.1386	2.32927	5.86809	1.4501	0.0049923	0.031399
Cyp4f40	0	0	0.0209772	0.413181	0.0378364	0.377556	-4.9011	0.0050172	0.031523
AABR07036542.1	3.03631	4.92604	4.98856	0.0793042	1.48693	1.36161	2.3102	0.0050191	0.031523
Aurkb	6.04958	5.38549	41.2423	343.124	38.882	203.009	-3.2461	0.0050496	0.031697
Ooep	4.636	2.41078	3.53794	5.64502	11.8091	9.74609	-1.1835	0.005089	0.031927
Gjd2	0	0	0	0.164099	0.0631139	0.182308	-5.1218	0.0050972	0.031952
Fdx1	607.923	535.675	521.669	61.1394	329.505	261.69	1.5195	0.0051003	0.031962
Hp	132.687	176.109	148.37	14.3398	94.7956	56.1503	1.6298	0.0051026	0.031968
RGD1564887	0	0.0452026	0.0442245	0.559977	0.598254	0.0837862	-3.5778	0.0051103	0.031989
Mrap	279.597	260.434	235.951	15.6724	155.299	70.1031	1.8424	0.0051151	0.03201
Dhrs9	2.43257	1.967	2.61692	2.06178	0.871405	0.831407	1.1122	0.0051278	0.032026
Id2	248.862	292.767	225.983	56.9484	201.257	90.0935	1.3065	0.0051267	0.032026
Alcam	7.86846	10.0157	22.2989	102.128	13.5421	48.8176	-1.8039	0.0051227	0.032026
Duox1	0.166434	0.460637	0.768044	3.26253	0.898735	1.39498	-1.7706	0.00515	0.03213
Fga	0.138484	0.173827	0.0607377	0	0	0.0230143	4.2329	0.005152	0.032134
Ceacam18	1.29441	1.30932	0.931633	3.741	1.81165	3.28187	-1.1139	0.0051547	0.032142
Krtap3-1	0.381182	0.227839	0.334364	0	0	0	5.2396	0.0051682	0.032208
Prdx3	275.414	287.681	250.298	76.383	213.019	142.059	1.088	0.0051739	0.032217
Slc25a48	1.15102	2.21138	2.74048	15.4223	3.31699	4.9529	-1.728	0.0051925	0.032288
Mlph	0.330527	0.306561	2.23946	12.059	1.03687	6.43998	-2.5328	0.0052161	0.032372
Noxo1	0.192046	0.137747	0.539067	2.89146	0.668462	0.893635	-2.1288	0.0052195	0.032385
Wdr27	1.39718	1.41813	2.84426	11.0613	2.37739	5.66244	-1.5306	0.0052219	0.032385
Nek10	0.0891864	0.259878	0.469394	3.45789	0.326309	1.19499	-2.367	0.0052224	0.032385
Slc22a3	0.140729	0.504697	0.99705	5.56648	0.830674	2.32074	-2.1771	0.0052307	0.032392
Shroom3	1.1808	1.1676	2.5873	9.07121	2.31796	4.36075	-1.4519	0.0052291	0.032392
AABR07029596.1	0.142673	0.170556	0.458882	2.99325	0.41384	1.10649	-2.3117	0.005226	0.032392
Chst5	0.606522	0.849677	0.498776	4.52225	0.464811	4.56732	-2.0648	0.0052276	0.032392
Ank3	0.327929	0.571872	1.6943	9.1524	0.863772	3.85974	-2.1862	0.00523	0.032392
AABR07021930.1	0.0831212	0.198732	0.24304	2.0744	0.438368	0.575569	-2.321	0.0052426	0.032439
Fam161a	0.474679	0.922104	1.82165	8.46161	1.23605	4.99608	-1.9629	0.0052494	0.032463
Tent5b	0.906639	0.812872	1.09515	6.07746	1.06995	2.81583	-1.596	0.0053043	0.032743
Cd300c2	1.27962	1.52274	1.61225	0.535964	1.04908	0.463975	1.286	0.0053032	0.032743
Cnn1	25.2083	51.1346	77.0175	300.665	56.422	191.675	-1.6157	0.0053373	0.032934
Tmprss9	0.275685	0.190133	0.353436	2.10241	0.4194	0.757713	-1.7735	0.00534	0.032942
Pdyn	11.3257	11.2503	9.32395	0.254593	5.54463	1.11852	2.3485	0.0053466	0.032946
Pih1d3	0	0.0480598	0.63477	6.04193	0.445249	3.07334	-3.5705	0.0053949	0.03319
H2ac1	0.576138	0.947011	0.842292	0	0.151923	0	4.1065	0.0054236	0.033352
Spns3	0.350754	1.27641	3.71018	18.1804	1.55059	15.5156	-2.4975	0.0054371	0.033422
Cep126	3.0605	3.13596	5.56895	19.5968	4.40984	12.1856	-1.3991	0.005446	0.033467
Kcnmb2	0.144531	0.310999	0.202847	0.0118911	0.0800346	0.0120096	2.8214	0.0054476	0.033468
Fbxl2	0.44925	0.275591	0.518516	1.65354	0.785602	1.23778	-1.3558	0.0054507	0.033478
AC126641.1	0.328707	0.134542	1.24736	6.82565	1.01752	2.23258	-2.327	0.0054675	0.033563
B3gat1	0.0421407	0.0755648	0.166342	0.468054	0.233356	0.498981	-1.8623	0.005486	0.033668
Clvs1	0.0932354	0.0835926	0.30669	1.51499	0.147513	2.11113	-2.7402	0.0054982	0.033715
[truncated: 192 more rows]

## Sheet: Table S7
Table S7. Differentially expressed proteins between PCOS and control rats
DEPs	N1	N2	N3	P1	P2	P3	N/P	p value
Aadat	148713	110012	140249		45164.5	7295.8	5.07017	0.0141641
Vtcn1	275783	164714	172425	66328.9	28753.2	43619	4.41901	0.0134516
Cbr1l2	735184	489009	687845	72789.6	334126	39192.3	4.28604	0.0151574
Msmo1	409495	257545	312101	83377.7	101992	64449.9	3.91939	0.00602772
ENSRNOG00000063289	53941.5	62959.1	59221	23163	14805	9706.36	3.69426	0.000815095
Cyp51a1	438856	374502	395685	127340	121089	88635.9	3.58697	0.000204071
Mt1	146698	104941	146408	50659.9	40864.3	27517.6	3.34376	0.00379776
Fdps	262937	278865	289845	76614.6	109437	75345.3	3.18155	0.000152919
Gsta1	550612	688256	752152	262175	216908	157377	3.12827	0.00249291
Hsd3b	2754230	2288410	2613330	976948	613951	875945	3.10355	0.000591616
Hsd3b6	417892	230811	321780	71504.4	38132.5	211490	3.02212	0.046041
Rasal1	143685	124095	110149	58435.3	27521.1	40355.7	2.99203	0.00316961
Epdr1	292999	244366	383571	158625	56655.3	101082	2.91102	0.0160952
Klhl2	45055.4	45960	57837.3	19118	15324.3		2.8812	0.0097731
Hmbs		21275.7	28950.3	2885.05	12162.9	11275.6	2.86204	0.0416578
Mvd	135555	141488	130431	45181.6	55420.8	42173.6	2.85394	6.68752e-05
Mtss1	18966		24738.8	7454.42	8922.68	6833.21	2.82449	0.00864935
Fdx1	2870810	2286570	3003320	1293820	834691	771409	2.81411	0.00309872
Akr1b8	863670	801441	836650	109874	587144	215542	2.74148	0.0221182
Idi1	511651	543275	531497	129088	300335	157955	2.70086	0.0034459
Sqle	194890	163574	146051	46486.3	67357	75543.6	2.66394	0.00326352
Surf2	31300.3	29681.8	32001.4	13871.9	9574.94		2.64381	0.00183031
Slc25a21	75127.2	57718.6	67154.9	24437.3	30451.8	21729.8	2.61033	0.00189657
Fmc1	9271.7		8989.98	4729.56	2095.56	3691.58	2.60467	0.0109404
Tm7sf2	72296.2	66928.8	69404.2	15285.4	36978.1	28527	2.58235	0.0028006
Akr1d1	481315	402843	415719	248072	119060	144869	2.53882	0.00476569
Cbr1l2	5048400	4141430	6064270	1423250	3449670	1209780	2.50778	0.0277723
Akr1c18	7454170	6593340	8369910	4382800	2132000	2507670	2.48462	0.00668169
Frrs1	755585	620125	870527	368360	217107	328744	2.45702	0.00651059
Iqgap2	782846	674012	795475	395457	287940	233439	2.45664	0.0019041
Ctsd	68331.1	84356.5	108518	55344.9	15987.2	35404.4	2.4472	0.0341866
Zfp347	41724.9	43879.8	38116.4	23205.7	18371.2	9704.37	2.4126	0.00491112
Spats2	11009.2	10639.5	7781.48	4570.81	4713.07	2929.9	2.40959	0.00800134
Lipg	216422	151510	201736	109544	78393.4	49318.5	2.40107	0.0134502
Wwc3	79665.1	57142.5	68832.5	42477.5	21271.9	22044.7	2.3969	0.013704
Dhcr7	925195	627541	805160	552610	239674	199911	2.37644	0.0321005
Prcp	248649	236853	261955	117269	103075	95066.5	2.36979	0.000121406
Pex12	47787.6	33833.6	43260.3	19530.5	17122.9	16054.5	2.36931	0.00474662
Akr1b7	1243330	1185620	1354810	402307	737298	475122	2.34328	0.00308365
Ggt1	139056	91844.6	79850.6	51802.6	31348.4	50242.6	2.32958	0.0371328
Stom	405942	243875	297373	210257	92979.1	105569	2.31697	0.0412054
Abcc4	340190	270306	281165	178431	107266	100463	2.30905	0.00699946
Slc23a2	225576	134632	167566	121465	65067.1	44205.4	2.28734	0.0481861
Sema3d	24595.5	33258.1	35176.4	17207.6	10289.5		2.25551	0.0394388
Cyp11a1	6226240	4705600	5826170	4176270	1469370	1787860	2.25439	0.0325454
Crat	121535	107814	121489	61820.3	43347.2	51734.4	2.23603	0.000775208
Asah1	797401	656059	824818	445573	271399	313036	2.2119	0.00494417
Tom1l1	32624.6	34366.7	29201.4	14581.9	19254.6	9717.17	2.2086	0.00505276
Ldlr	32761.6	24020.4	26374.1	17388.1	12923.8	7535.85	2.19712	0.0174174
Sh3gl2	80493	73074.6	87658.3	46064.9	28485.2	36020.9	2.18164	0.0027436
Card9	17395.1	17288	17439.7	7966.76	8416.21	7624.46	2.17111	2.3078e-06
Ldlr	411002	309601	391270	147271	215219	156458	2.14255	0.0062908
Calb2	712545	658587	828962	379149	432459	215872	2.14125	0.00897316
Usp13	16668.1	16400.6	19023.3	5135.92	11157.8		2.13137	0.034193
Fdft1	182156	191349	195079	95900.7	91902.6	79554.5	2.12668	8.72892e-05
Hspd1	4737290	3830630	4680950	3040600	1714170	1476830	2.12608	0.014644
Farp2	130940	93109.9	120920	55223.1	47576	59974.9	2.11932	0.00692051
Hmgcs1	176132	137593	157458	73257.5	88927.2	60313.4	2.11769	0.0039337
RGD1309616_predicted	7107.69		6724.33	4015.96	2516.97		2.11728	0.0421157
Abca6	14865	17064.3	14472.5	7591.83	7132.29		2.10094	0.00458454
Msh3	14749.6	20011.1	12887.1	9073.91	4486.58	9213.79	2.09218	0.0347692
Bltp3b	143414	103769	131967	70933.8	59918.2	50777.7	2.08749	0.00743916
Hsd17b8	225343	186395	219187	125162	86605.1	91488	2.08051	0.00309563
Hspe1	8082720	7071950	8463650	5301980	3249230	2840520	2.07329	0.00931874
Sh3bp1	71126.8	63939.6	68226.1	31386.9	23921.9	43008.2	2.06772	0.00413326
C1qtnf4	17072.8	18716.9		9115.78		8292.63	2.05589	0.00985798
Ddx59	9379.33	6466.84	7160.91	3898.82	3544.62	3761.62	2.05328	0.0112596
Acp3	97166	71721.7	63673.2	48629.5	30541	34626.8	2.04364	0.0261215
Idh1	4571790	3980290	4620150	3404660	1367430	1694950	2.03683	0.0281805
Zfp592	31109.6	20115.5	25976.5	16111.5	8596.53	13214.5	2.03577	0.027411
Robo1	36753.9	38432.5	29970	11204.9	18689.3	21788.5	2.03465	0.011874
Dclk1	93367.6	80161	94322.6	46415.8	37874	47504.9	2.03234	0.00117264
Fam118b	97795.5	87420.8	86016.6	61558.7	43265.2	29337.9	2.02169	0.0104182
Dnajc15	46988.3	30953.3	44156.1	24397.3	22442.9	13641.7	2.01875	0.0259571
Ctsa	1029130	803504	1015220	452880	454569	534304	1.97527	0.00382278
rCG_56426	377375	269407	369511	248461	138533	130765	1.96287	0.03207
St3gal5	41759.5	31369.2	30711.9	21497.5	12433	19141.2	1.95661	0.0196451
Lss	140873	132874	127663	104891	45532.3	54819.5	1.95578	0.0255248
Acat2	745698	738087	812134	483506	409572	288449	1.94318	0.00379489
Apob	142053	128876	134317	79335.8	61603.4	68211.7	1.93758	0.000528356
Acaca	38452.7	35024	39115.2	18233.4	17223	22967.7	1.92715	0.00115542
Nsdhl	167364	168089	168732	97560.8	87706.9	76779	1.92403	0.000178391
Msi1	98919.8	69947	85256.5	29142.7	63646.8	39876.3	1.91551	0.0373082
St3gal4	99363.6	85069.8	89573.5	73602.8	44038.1	26690.2	1.89846	0.039301
Kalrn	101475	104036	105745	73018.3	40211.9	50819.5	1.89733	0.00730562
Acaa2	567444	553514	591159	437157	236754	233990	1.8858	0.0170586
Slc12a6	37339.4	36696.1	40088.7	16897.8	22377.6	21305.7	1.88383	0.00082792
Lipa	258941	204156	280576	172584	111183	111401	1.88192	0.0191052
Hps5	25237.2	31849.1	23946.4	16098.3		12611.2	1.88167	0.0341778
Tmtc4	9849.46	11326.8	8817.52		5915.35	4748.19	1.87516	0.0204312
Pus1	52153.4	45308	45573.4	30814.4	24564.2	20985.2	1.87307	0.00364834
Tspan15	70335.2	64451.5	83858.8	51419.6	35843.9	29481.3	1.87285	0.0173962
Arsb	289840	264121	324238	182594	140823	147924	1.86319	0.00332731
Acad8	207407	178948	258248	115987	113326	118534	1.85312	0.013096
Nrip2	22374.8	17100.7	23507.8	12482		10257.1	1.84655	0.0369908
RGD1564625_predicted	131944	129821	141150	55113.6	76596.6	86767.8	1.84419	0.00349457
Jam2	106731	108963	117312	60191.5	59038.3	61446.9	1.8431	0.000103396
Impdh1	186909	153955	175820	133250	76588.5	71455.2	1.83681	0.0235798
Plin2	252247	226752	228240	196226	110573	78401.8	1.83603	0.0410625
Arl14ep	12038.9	9376.29	9614.48	5540.6	7917.11	3445.84	1.83569	0.0382269
Acaa2	3784210	3451930	3700770	3121470	1275400	1567340	1.83376	0.0463861
Ldaf1	109833	103835	103080	75973.8	47032.1	49882.2	1.8321	0.00711797
Akap7	43408.4	65368.2	61995	34158.8	32691.2	27002.8	1.81957	0.0232288
Ptk2b	206559	179483	219821	147408	86911.5	98889.9	1.81827	0.014429
Cpeb2	8782.5	8995.7	9391.86	5692.42		4279.33	1.81647	0.00579125
Acss2	144433	144322	153388	69829.5	81746.4	92140.7	1.81417	0.000743461
G6pdx	1175010	1004720	1163910	854900	435702	554249	1.81242	0.0215021
Niban1	548228	411515	523566	278821	280657	259546	1.81107	0.00652897
Cbr4	124303	110141	121165	71880.9	62292.9	62836.9	1.80502	0.000568268
Trim23	310972	273124	310473	202859	137381	156106	1.80231	0.00458599
Hk2	329380	262203	364778	257011	137142	137388	1.79922	0.047191
Lgmn	628525	561673	595769	391215	253487	349045	1.7972	0.00423911
Lrrc8c	206153	148142	180703	140449	78542.5	80957.9	1.78363	0.0407774
Itga8	91713.6	83973.1	86731.1	40862.4	55563.6	52282.2	1.76465	0.0016215
Usp45	5235.56	5104.2		2768.59	3106.55		1.75992	0.00653122
Dhrs4	212855	166722	199221	142343	81474.4	105276	1.75877	0.0204903
Fcn1	51042.7	46870.4	66224.2	30913.2	28366.7	34275.2	1.75445	0.0184348
Acaa1a	286990	243644	228316	156391	145719	130605	1.75393	0.00469758
Smim14	40416.5	31041.1	48916.4	24438.6	22802.5	21402.2	1.75362	0.0301274
Pcbp2	19678	20435.2	21363.4	9841.3	13634.7		1.7458	0.0109351
Lonp1	574888	502231	607241	396710	276847	293116	1.74243	0.00798183
Sirt3	21769.4	20320.3	28008.2	13778.8		13081.3	1.73983	0.0474397
Uxs1	115495	97180.2	101911	71723	58071.6	51082.8	1.73922	0.00550445
Gimap4	34414.2	46300.1	36166.6	25397.8	22285.7	19847.2	1.73078	0.0151732
Tox4	16497.6	19773.6	18321.7	12716.6	11823.4	7006.05	1.73058	0.0187713
Vwa5a	355991	366431	357863	168118	254869	204639	1.72122	0.00399896
Rbbp8	140926	134664	132095	91371.6		67438.3	1.71142	0.00962416
Gulp1	128187	112883	124853	84930.1	58111.4	72099.1	1.70086	0.005106
Klf13	33646	39472.6	36110	26170.9	19305.8	18849.2	1.69805	0.0067628
Vwa5a	435350	386028	498723	245046	312569	220968	1.69552	0.013302
Gstt3	3546020	3484460	4210750	2703590	2142510	1785330	1.69514	0.0122747
Ebp	91285	112797	81836.1	68953.2	58351	41557.6	1.69321	0.0325143
Bag4	39802.5	45033	48738.3	21794.5	32312.5	25011.4	1.68828	0.0109719
RGD1310348_predicted	115672	88514.3	100493	80349.2	52817.7	47556.8	1.68588	0.0324242
Lmbrd1	28502.5	30409	29144.1	18183.6	16678.4		1.68389	0.00097695
Xpnpep3	180501	144196	197782	127500	88390.1	95901.8	1.67573	0.0239501
Vipr2	14812.2	11680.5	15346.8	8026.94	8667.92		1.67075	0.0332489
Slc25a1	594210	507142	550756	463530	247694	278995	1.66843	0.0373071
Tmem223	87750.5	58127.3	71383.2	49275.4	37656.8	43321.5	1.66798	0.0344384
Fxyd5	38230.4	35251	39671.4	27080.4	18541		1.6535	0.0255516
Mtap	344424	277092	333306	245571	157050	175213	1.65242	0.0211133
Sdc1	43372.9	45917.9	36531.5	25165.6	19363.3	31623.3	1.65225	0.021459
Bcl2l11	12955	13521.3	13168	4883.35	10701.9	8452.32	1.64926	0.0377879
Crlf2	12008.4	12799.9	14946.9	9783.4	5137.09	9185.23	1.6492	0.0375446
Fmn1	81012.3	60976.7	88678.3	50623.9	54809.5	34836.8	1.64445	0.0424692
Bhmt	173247	143667	163477	87661.5	121601	82963.7	1.6439	0.0137845
Eif2b2	28540	26900.7	23843.2	18244.5	13930.4	16076.6	1.64314	0.00508024
Akap2	110089	105334	112428	94873.6	54287.7	52057	1.62933	0.0399476
Usp16	53575	52009	38150.4	37590.1	26086.4	24553.2	1.62909	0.0445063
Mxra8	196125	161154	176383	103816	110044	113903	1.62819	0.00287195
Napsa	26193.7	25921	29038.6	22461.9	15619.1	11773.5	1.6278	0.0335343
Osgepl1	38306.7	35712.3	43255.8	27438.2	22767.1	21881.3	1.62686	0.00580655
Chka	29082.7	29211.1	27206.6	21199.5	14055	17424.5	1.62305	0.00718877
Hmbs	215047	213759	220925	115769	152558	133200	1.61815	0.00158896
Oxsm	103384	94280.4	120923	75368.1	57808.4	64809.2	1.60914	0.0125897
Pld3	145340	138584	157111	116961	74210.7	82934.7	1.60899	0.0169512
Rmdn1	160219	144710	156587	115823	74169.6	97470.3	1.60548	0.0109317
Timm17b	74985.1	62231.1	70435.8	58604.4	32242.1	38908.8	1.60034	0.0412416
ENSRNOG00000067472	14109.7	12888.9	11768.9	7037.36	10222	6994.71	1.59839	0.0186862
Glb1	371439	296360	365734	206857	203257	237108	1.59688	0.0081868
Tprkb	53282.6	51734.9	45592.8	29474.2	26874.7	38136.9	1.594	0.0106304
C2cd2	36003	29621.5	31425.1	21494.3	13684.2	25742	1.59305	0.0397985
Gramd1a	113385	107338	116183	80712.4	70426.6	60518	1.59175	0.00283124
Slc26a2	148051	107166	112363	86266.7	85990.3	59815.5	1.5839	0.0439757
Clybl	50466.4	48379.4	52047	37658.1	27673.8	30064.5	1.58175	0.00440617
Rab11fip5	207140	169599	221590	136245	111277	131735	1.57763	0.0134505
Mmaa	43092.1	37064.5	48050.5	27334.4	34561.4	19478.3	1.57553	0.0442972
Ctsz	359639	309845	426191	236353	234325	225513	1.57381	0.0170741
Sppl2b	20428.3	23689.5	26873.6	16678.2		13394	1.5738	0.0493217
Elmo1_predicted	122688	101747	130182	90119	66373.3	68954.8	1.57295	0.0192492
Prlr	28605.1	33735.1	27627.9	19793.7	18352		1.57236	0.0222934
Cnksr3	18718.5	13296.1	17800.4	11401.1	9189.09	11157.1	1.56911	0.0294763
Pcyt2	117044	114738	126262	102483	54493.2	72341.1	1.56135	0.0410811
Nampt	421707	382932	477788	224826	295091	301875	1.56053	0.0141879
Fars2	49508	42504.6	55288.1	39817.8	30597.2	24070.5	1.55898	0.0400938
Magmas-ps1	88601	67167	89095.3	55744.6	52897.6	48591.4	1.55732	0.0177885
Pgk1	2449630	2219300	2606220	1802490	1481650	1392750	1.55555	0.00667229
Trpc4ap	6300.4	7776.53	6033.1	4284.79	4251.11	4401.4	1.55442	0.0117379
Gaa	186869	181895	189716	147928	99868.7	111790	1.55312	0.01056
Gla	413316	407697	413934	267669	271378	257399	1.55057	5.98901e-06
Acp2	224053	183185	224469	157060	121477	128927	1.55034	0.0128387
Slc7a6	36335.1	35961.6	26624.3	18620.1	19619.7	25743.7	1.54604	0.0398596
Myh9	5559130	4472320	5797400	4188960	2818480	3243600	1.54412	0.0318295
Echdc1	181433	183015	182591	87821.2	119101	147705	1.54257	0.0206986
Afg3l1	72288.1	59354.5	65570	48393.2	36856.8	42884.6	1.5391	0.0100229
Lrrc7	47504.1	49067.9	52544.5	26232.1	38747.3	31974.7	1.53801	0.0112895
Angptl4	22580	22118.1	21266.2	14301.1	17537.9	11303.3	1.52899	0.0144651
Fkbp5	369924	326249	344736	228656	241666	211056	1.52765	0.00149053
Dlec1	138534	124999	154108	101334	79513.7	92572.1	1.52747	0.0103023
Siae	258150	259449	291445	150579	176819	202707	1.5262	0.00745957
LOC297570	123342	94206.1	100624	52634.2	72704.6	83261.5	1.52527	0.0441928
Letm1	253216	219796	248164	197172	129127	147058	1.52354	0.0224996
Psma7	80463.8	102474	109250	72777.5	52568.3	67332.8	1.51645	0.0350167
Fscn1	39604.3	37554.1	41395.7	26820.9		25338.3	1.51529	0.00314211
Shmt2	238539	208498	213989	157327	163590	116265	1.51202	0.0129663
Pgam5	370694	292941	368682	282961	184909	216118	1.50926	0.0396782
AABR07065782.1	54540.9	44973.2	38966.2	29033.4	31216.8	31666.6	1.50658	0.0280755
Hmgn5	43934.6	41968.5	46884.1	39114.6	27206.9	21829.2	1.50637	0.0485316
Tmtc4	42904.5	40376.1	37444.3	24625.5	27030.2	28509.7	1.50595	0.00223604
F12	255638	276043	253760	323034	430133	427156	0.665446	0.0215143
Ephb1	42133.5	58019.2	50953.4	70317.7	75730.9	81789	0.663218	0.0106997
Serpina3n	447033	360739	516507	652775	674376	680675	0.659559	0.00764796
Tmpo	363845	454981	355936	596801	605938	584330	0.657368	0.00324188
Tmpo	389062	466058	428870	624255	713661	618082	0.656437	0.00416284
Dpyd	36988.2	66751.7	47516.3	69427.5	82652.7	79374.3	0.653503	0.0492594
Serpina3l	837658	1112550	1172320	1329720	1663660	1809380	0.650153	0.0331338
Znf22	106130	114723	98491.9	159261	181888	150275	0.649836	0.00547611
Dcun1d3	12008.5	12817.7	9922.1	18180.7	17828.5	17486.1	0.649558	0.00212704
Ncam1	110056	160110	120445	175602	228829	196970	0.649502	0.0318238
Ctso	5371.08		5071.14	8230.12	7920.39		0.646557	0.00565669
Phf11	37362.5	43497.8	37292.7	47821.3	68526.7	66633.8	0.645709	0.0354564
Hmgn2	146412	124025	122930	217739	224735	167232	0.645175	0.0214436
Ing1	8244.68	5466.34	7342.27	11370.7	9230.74	12149.8	0.642824	0.0310952
Snx30	3678.6	3584.15		5992.57	5321.92		0.641898	0.0268217
Mpz	11358.3	12611.5		19114.5	18217.5	19039.4	0.637818	0.00144418
Dmgdh	6915.04	10749	7820.72	10923.7	14484.7	14715.1	0.635158	0.044422
Gpc6	11864.8	16167.5	15810.7		21621.9	24411.7	0.634942	0.0266513
Bod1l1	14826	21841.2	16132.8	25611.7	30052	27652.3	0.633732	0.0153844
Phospho2	10166.3	12082	10065	15110.2	20534.2	15345.8	0.633716	0.0299909
Prkag2	22994	19258.9	16747.6	32229.7	27342.1	34032.5	0.630318	0.0129213
ENSRNOG00000064789	8842.36	9484.25	9849.56	14284.1	14553.3	16253.7	0.624872	0.00117631
Atp2a3	31161	44933.9	33832.8	51548.1	56254.1	69120.6	0.621331	0.0294987
Pnkd	15461.6	23440.6	20543.2	35059.2	33122	27539.5	0.62103	0.0203287
Adk	229322	326020	246587	501352	378115	416450	0.618812	0.0248791
Kng1	668619	671253	708776	851715	1348090	1114520	0.618119	0.0427867
Klhl36	11871.8	10157.1	10196.2	18903	15255.6	17986.7	0.617987	0.00574308
Gnaq	155452	214681	155537	327379	228097	296386	0.617084	0.0370663
A2ml1	7119.16	6268.28			11558.3	10257.5	0.613658	0.0323691
Spock2	39985.8	58675.1	55440.1	101393	81236.6	68630.9	0.613312	0.0438949
Actmap	6407.82	5766.65	6163.83	10545.4	8942.9	10619.4	0.60909	0.00245937
Pawr	99349.2	111780	90851.1	151181	151679	193743	0.608092	0.0134346
Iqcb1	4699.15	6549.55	4744.27	8921.84		8682.3	0.605652	0.0219796
Gas6	10345.4	13326.5	12090.1	16698.2	19243.5	23372.8	0.602922	0.0210436
Uimc1	11803.3	11832.5	12994.6	19345.1	21385	20079.3	0.602381	0.000350932
Uchl1	274547	388878	257445	450019	580168	498852	0.602254	0.0224366
Lamc3	40705.9	41248.9	40911.7	58449.3	78756.5	66845.7	0.602135	0.0100932
Zp2	205292	186988	152877	351006	312747	244411	0.600285	0.0253149
Tmed3	103565	114196	100386	193269	146683	190176	0.600132	0.0106014
H1f10	38628	57130.1	43790.6	74518.1	90087.2	68365.5	0.598997	0.0214719
RGD1309307_predicted	12765.2	21128.9	17767	25204.1	29967.1	31193	0.598177	0.0190151
Slc1a5	6208.82	6926.74	7249.59		9733.02	13094.7	0.595333	0.0390735
Pias1	8948.22	11952.5	5700.71	16561.9	14955.6	13535.8	0.590444	0.0374172
Prss1	102173	97295.5	44822	130634	153677	134492	0.583306	0.0418047
Timp2	17474.2	29542.7	19377.6	31825.8	36502.6	45721.4	0.582154	0.0456021
Rbl2	8185.48		7413.07	11379.2	14216.9	14622.4	0.581768	0.0252823
Zp1	108462	93979.3	81226.8	197347	164283	126208	0.58148	0.0364874
Top2a	2721.85	3085.69	3695.94	4738.73	6187.95		0.579833	0.0390348
Wfs1	64354.4	95980.1	53390.3	116303	119578	132819	0.579671	0.0197319
Rrad	7050.86	12334	11581.8		17843.3	17840.5	0.578538	0.0386373
Fbxo21	10056.3	10368	9339.55	13376.4	19988.7	18188.3	0.57734	0.0220235
Pam	16804.5	28058.7	21685.9	43339.2	34892.9	37057.5	0.577234	0.0170071
LOC681544	186867	173964	199684	329023	354401	289026	0.576395	0.00255009
Gna14	34676.4	45581.1	29335.9	64370.5	57436.8	69263.8	0.573574	0.00991394
Pag1	8867.96	13965.7	12270.9	18885.3	18844.8	23751	0.570981	0.0165083
Cwc15	14922.1	17805.9		26718.7	31433.8	28012.2	0.569746	0.00992598
Cd55	14866.8	22092.3	13335.3	25458.8	29783.3	33061	0.569566	0.0220308
ENSRNOG00000065191	14031.8	12386.7	9518.13	17512.1	24531.6	21209.3	0.568141	0.0196921
RGD1310209	34754	38175.4	29030.2	68615.4	54124.7	57578.7	0.565441	0.00697428
ENSRNOG00000062853	38412.9	33911.2	51397.9	67010.5	75168.7	77006.4	0.564462	0.00635226
Armc9	19209.9	24173.1	22160.4	28281.8	40985.9	47702.9	0.560341	0.0433159
Mug2	111271	103792	110143	153039	201977	227277	0.558492	0.0173852
Kcnt1	8463.03	13175.2	7369.74	17970.7	16879.7		0.554905	0.0450055
LOC497933	13650.4	19508.4	16052.5	23311.2	33051.4	32819.7	0.551806	0.0214095
Serpina4	329731	355219	368753	535259	723865	658026	0.549619	0.00698412
Tnfaip3	15281.5	14160.3	14613.6	27376	31221.2	21738.4	0.548392	0.0120498
Gzmk	16007.3	18752.1	19949.9	42007	27861.8	30036.2	0.547613	0.0296234
ENSRNOG00000066892	158633	140503	158313	222087	277066	337806	0.546561	0.0203681
Nrbp2	13968.2	21164.4	10303.2	25214.8	32851.6	25126.7	0.546149	0.0370469
B4galt3	11134.6	14447.9	12603		19385.3	27260.7	0.545749	0.0448469
Mettl7a	242177	300377	269532	431052	536332	524047	0.544501	0.00369855
Mtcl1	11457.5	9824.84	13449.3	21025.4	19776	23035.4	0.544069	0.00236343
Brwd3	16941	11023.5	15161.6	24319		28977.9	0.539445	0.0230993
Pik3r3	23254.7	39203.6	25498.8	48363.6	67537.8	48191	0.536022	0.0354482
Shfl	7153.72		7561.25	10927.2	15919.4	14550.6	0.533187	0.0443909
Emb	125327	129555	114999	289157	185972	222349	0.530312	0.0232183
Pik3r2	12718.7	20200.5	15739	24240.3	32165.4	35498.9	0.529442	0.0223876
Foxo1	20589.9	18317.1	21278.3	37193.8	39435.6	37118.8	0.52911	0.000108986
Tgm2	2645600	3397320	3225450	6250020	4198380	7113280	0.527761	0.0364795
Mug1	3306970	3747930	3886720	4987010	7203820	8653030	0.524933	0.0378204
Sp110	16952.4	25986.2	21642.6	37529.8	45141	41475.1	0.520204	0.00433682
A1i3	2677690	2696910	3057670	4018580	5557140	6757230	0.516274	0.0304132
Emp3	409703	424352	397796	810412	813430	776390	0.513222	1.03416e-05
Slc25a15	31892	51326.2	24977.4	51999.9	82366.4	79222.2	0.506561	0.0478106
C5h1orf174	17274.8	15727.5	7240.58	23846.3	26373.1	29676	0.503695	0.0203498
ENSRNOG00000062609	4723.35	4038.26	4133.91	6254.49	10381.1	8977.83	0.503467	0.0261486
Inhca	396256	442077	429709	571234	1002150	950362	0.502444	0.0374395
Cgn	11350.3	19953.7	13219.1	22902.1	35291.6	30430.2	0.502383	0.0298666
Itih5	56653.6	87102.2	67044.5	115612	131954	173407	0.500745	0.0224714
Itprip	13523.8	16022.8	18754.7	23202.1	38213	35496.4	0.498406	0.0289726
Camk2g	17432.1		12898.5		30812.5	33437.4	0.472072	0.0230324
Bhlhe40		15595.8	13871		29547.9	33978.6	0.463851	0.0189352
RGD1560609_predicted	16448.9	18793.4	21464.1	34947.1	41793.7	48283.9	0.453562	0.00520602
M3	4358.53	3192.34		8338.79	7187.41	9662.7	0.449655	0.0201464
Hid1	16941.9	16650.4	14183.4	48745.8	25251.2	33621.4	0.443936	0.0450942
Smn1	4227.24		5107.59	9846.24	9379.01	12685	0.438801	0.0224844
H2ax	30734.3	40203.9	14141.8	64775.5	63785.8	68017.6	0.432803	0.00857036
Gca	96540.9	148254	117660	254684	304061	281302	0.43147	0.00154068
Cyp17a1	23433.9	29243.9	16613.4	71275.7	53548.6	38497.7	0.424261	0.0366612
Irf7	4720.12		4256.71	11421.5		9875.5	0.421507	0.0167319
Myo7b	9192.04	10092.7			20838.4	24979.6	0.420899	0.0245753
Ckm	31093	33034.9	25581.4	95096.3	47038	73217.2	0.416572	0.040876
Proser1	11721.8	30927.5	11851.5	36775.9	55266.3	38821	0.416472	0.0423909
Esr2	4636.27	3783.9	9312.64	9596.94	17341.2	15875.2	0.414189	0.0463158
Thap12	10643	4618.29		15258.5	20986.8	19227.1	0.412673	0.0404986
ENSRNOG00000070729	12905.2	25400.1	13592.1	43568.4	39223.4	45903.1	0.403259	0.00472668
Clic6	10648.8	21847.5	8792.01	38238.1	30071.2	34222	0.40269	0.0123109
Myh14	348460	585849	371848	1319390	693317	1234350	0.402259	0.0369597
Scn7a	6995.03	15355.5	8858.3		25699.4	27201.1	0.393302	0.0168702
Cpa1	7727.02	6017.88	13207	20652.1	27494	20451.9	0.392896	0.0119046
Ddo	14644.1	40925.3	25498.5		58746.8	81491.1	0.385383	0.0451352
Kctd1	15579.4	12502	8998.66	34302.3	32838.3	30217.9	0.380861	0.000862472
Hmcn2	84977.9	50546.9	35760.6	156333	120731	176144	0.37794	0.0125455
Birc2	4070.57		5100.32		11000.3	13370.7	0.376303	0.0277127
AABR07058124.2	132801	190467	200822	376725	457945	599348	0.36547	0.0113831
Scarf2	4441.47	3212.69	2095.46		8865.6	9063.34	0.362528	0.00736032
rCG_39872	29677.5	76256.5	54705.5		165355	132966	0.358986	0.020255
Cntfr	21639.2	40400.1	16379.3	86738	46641.4	85113.3	0.358907	0.0357377
RT1-A	50634.7	107446	67464.3	245545		175046	0.357505	0.0287291
Mllt3		1159.55	1840.62	4396.14	4123.34		0.352154	0.017215
Fras1	13249.2	77397.8	33878.5		126540	129537	0.324188	0.0383274
RGD1562356_predicted	7829.48	16521			35741	40098.4	0.32108	0.0338562
Spag6l	9725.71	19038.6			40671.9	51484.1	0.312126	0.047121
Cep120	3189.37	244.287	2028.02	6468.61	6348.61	4695.56	0.311868	0.0175386
Gad2	6405.58	19092.7	8790.2		34953.3	38577.7	0.310876	0.0165568
Hdac3		18292.5	7154.83		40060	42639.8	0.307707	0.0376379
Col7a1	13320.3	68725.1	36828.5		131833	131856	0.300541	0.0211235
Mlf1	16730	48934.2	16818.8		74201.6	109243	0.299756	0.0432374
Gatc	2206.91	3950.17	1450.49	7199.63	9127.3	9756.74	0.29166	0.00447989
Mill1	5436.49		6371.31	17811.6		23497.3	0.285842	0.0360955
Igfbp2		5650.25	9506.97	33465.8	18560	29292.9	0.279589	0.0455728
Coch		15060.5	6230.83	50240.2	29436.8	35814.1	0.276532	0.0478852
Rsph4a	25828.1	84988.7	12445.6		144163	153422	0.276139	0.0338877
Inmt	30831.3	48559.2	27991.4	92106.2	139156	175718	0.26385	0.0162903
Ppp1r1b	2985.59	6795.85	1816.77		12926.4	17113.7	0.257394	0.0207493
C1h15orf40	7002.34	12650.5	8152.48		42202.8	37805.3	0.231688	0.00155707
Ces1f	8596.83	27440.1	13350.6		70944.2	77590.5	0.221666	0.00492081

## Sheet: Table S8
Table S8. BM genes
Acan
Adam10
Adam17
Adam9
Adamts10
Adamts13
Adamts17
Adamts18
Adamts2
Adamts3
Agrn
Amelx
Amtn
Ang
Bgn
Cd151
Cert1
Col12a1
Col13a1
Col17a1
Col18a1
Col2a1
Col4a1
Col4a2
Col4a3
Col4a4
Col4a5
Col4a6
Col5a1
Col6a1
Col6a2
Col6a3
Col7a1
Col8a2
Col9a1
Col9a2
Col9a3
Colq
Cst3
Ctsa
Ctsb
Ctsd
Dag1
Dcc
Dcn
Ddr2
Ecm1
Efemp1
Efemp2
Fbln1
Fbln5
Fbn1
Fbn2
Fgf9
Fn1
Fras1
Frem1
Frem2
Gpc3
Gpc4
Gpc6
Hmcn1
Hspg2
Itga2B
Itga3
Itga6
Itga7
Itga8
Itgb2
Itgb3
Itgb4
Itgb6
Lama1
Lama2
Lama3
Lama4
Lamb1
Lamb2
Lamb3
Lamc2
Lamc3
Loxl1
Mmp1
Mmp14
Mmp2
Mmp21
Mpzl2
Musk
Ntn1
P3H1
P3H2
Ptprf
Pxdn
Robo2
Robo3
Robo4
Rpsa
Serpinf1
Smc3
Smoc1
Smoc2
Sparc
Tenm3
Tenm4
Tgfb1
Tgfb2
Tgfbi
Timp3
Tll1
Tnc
Ush2A
Vcan
Ache
Adamts1
Adamts14
Adamts15
Adamts16
Adamts19
Adamts20
Adamts4
Adamts5
Adamts6
Adamts7
Adamts8
Adamts9
Bcan
Ccdc80
Cd44
Col14A1
Col15A1
Col28A1
Col8A1
Cspg4
Ddr1
Egfl6
Egflam
Eva1A
Eva1B
Eva1C
Fbln2
Fbn3
Fmod
Frem3
Gpc1
Gpc2
Gpc5
Hapln1
Hapln2
Hmcn2
Islr
Itga1
Itga10
Itga2
Itga4
Itga5
Itga9
Itgam
Itgav
Itgax
Itgb1
Itgb5
Itgb7
Itgb8
Lad1
Lama5
Lamb4
Lamc1
Loxl2
Loxl4
Lum
Matn1
Matn2
Matn4
Megf6
Megf9
Mep1A
Mep1B
Mmp17
Mmp26
Mmp7
Mmrn2
Nell1
Nell2
Nid1
Nid2
Npnt
Ntn4
Ogn
Optc
Papln
Phf13
Podn
Postn
Ptn
Pxdnl
Reck
Robo1
Sdc1
Sdc4
Sema3B
Slit1
Slit2
Slit3
Sparcl1
Spock1
Spock2
Spock3
Spon1
Spon2
Tenm1
Tenm2
Thbs1
Thbs2
Thbs4
Timp1
Timp2
Tinag
Tinagl1
Unc5a
Unc5b
Unc5c
Unc5d
Vtn
Vwa1

## Sheet: Table S9
Table S9. Differentially expressed proteins between PCOS patients and healthy control
id	logFC	AveExpr	P.Value	adj.P.Val
PIRT	1.1654	3.36531	2.1e-05	0.145848
ARHGEF10L	1.11655	7.33466	2.4e-05	0.145848
AQP9	1.58067	9.24675	3.81e-05	0.145848
KCNH2	-0.905301	7.61731	5.81e-05	0.145848
OSBPL7	0.903944	7.12346	6.27e-05	0.145848
RAB11FIP4	1.13175	6.5956	6.31e-05	0.145848
TMEM106A	1.22328	5.94154	6.64e-05	0.145848
ATP13A2	1.329	6.01674	7.36e-05	0.145848
SPI1	2.00575	7.4236	7.44e-05	0.145848
IL18RAP	1.711	7.65514	0.0001009	0.166732
FHOD1	1.1885	7.35462	0.00010843	0.166732
KIAA0247	1.58352	10.298	0.00011347	0.166732
SLC4A4	-0.918417	5.96848	0.00013332	0.170409
LRG1	1.43751	7.64466	0.00014787	0.170409
SEC14L5	-1.26967	4.56388	0.00016129	0.170409
GABRA5	-0.863985	4.23457	0.00017491	0.170409
APLP2	0.759175	11.0987	0.0001773	0.170409
THAP7-AS1	-1.08828	5.28532	0.00018497	0.170409
KDELC1	-1.05672	8.00411	0.00019943	0.170409
GPX3	1.28151	6.334	0.00020001	0.170409
FCGR1B	1.7054	7.46579	0.00020295	0.170409
UBASH3A	1.12412	5.37553	0.00023345	0.171594
RCAN1	-0.91869	10.2404	0.00023392	0.171594
FAM26D	-1.46931	4.14126	0.00024598	0.171594
MMP9	1.49236	8.4967	0.00025255	0.171594
HPCAL1	1.02947	8.20308	0.00025302	0.171594
AKNA	1.0106	5.95155	0.00028317	0.184928
IFITM2	1.45176	11.1621	0.00030318	0.19093
NFKBIE	1.17273	7.66401	0.00032566	0.194822
MEGF6	1.35867	5.30583	0.00034112	0.194822
HAVCR2	1.12146	6.15507	0.00035848	0.194822
IGF2R	1.05649	9.03859	0.00036775	0.194822
45352	1.20264	6.10696	0.00038058	0.194822
TDRD9	-1.04677	8.94668	0.00038591	0.194822
LIME1	1.03631	6.69651	0.00038671	0.194822
FABP5	1.56588	9.19201	0.00041078	0.201202
PPP2R5E	-0.653601	10.2826	0.00043771	0.208597
ENPP2	-1.05511	9.61245	0.00045159	0.209548
KLF9	-0.755628	8.2274	0.00048978	0.221445
PRKAA1	-0.801543	8.22939	0.00055626	0.234403
AGMAT	-1.02035	6.8107	0.00056775	0.234403
NAPA	1.26397	7.36941	0.00057118	0.234403
FOXF1	-0.942168	4.59701	0.00057162	0.234403
ATG16L2	1.38686	8.64672	0.00061359	0.242734
PRDM14	-0.900729	3.83518	0.00062356	0.242734
LILRA2	1.26916	6.91518	0.00063323	0.242734
OCIAD2	-0.897405	9.43564	0.00065157	0.243629
AFF3	0.737061	5.31917	0.00068664	0.243629
RAB3IP	-0.794167	6.21724	0.00069024	0.243629
CD1D	0.850394	4.62388	0.00070535	0.243629
IWS1	-0.84746	8.27111	0.00071758	0.243629
SEMA4G	-0.632064	5.42512	0.0007356	0.243629
LOC100506929	-1.21917	4.58658	0.00074206	0.243629
AIM2	1.32141	6.68715	0.00074986	0.243629
C3orf58	-0.816242	7.89345	0.00076689	0.243629
STATH	-1.3085	6.12598	0.00077456	0.243629
ARHGAP39	-0.898244	7.56444	0.00078755	0.243629
EPYC	-1.06735	4.06715	0.00080345	0.244261
TREML2	1.50797	5.6326	0.00083096	0.245859
GAB2	1.17798	8.28872	0.00084214	0.245859
RNF175	-1.03541	6.38328	0.00085053	0.245859
COL4A5	-1.09356	6.50263	0.00087217	0.248048
WAS	1.19892	8.00816	0.00089793	0.249249
NRCAM	-1.20818	6.88142	0.00090466	0.249249
XAGE-4	-1.4249	5.37879	0.00096934	0.254218
MYO10	-0.911207	8.48261	0.00097276	0.254218
SDC2	-1.07431	6.0982	0.00101047	0.254218
IL1R2	1.26949	7.09402	0.0010119	0.254218
LOC728743	0.838158	6.09022	0.00101465	0.254218
NUDCD1	-0.747476	8.58009	0.0010211	0.254218
DOCK2	1.35536	6.57058	0.00102362	0.254218
NPTXR	0.802102	5.05336	0.00104333	0.255515
TRANK1	1.26099	6.71722	0.00108524	0.258705
ALPL	1.23678	6.66195	0.00112973	0.258705
TAGLN2	1.19549	9.85439	0.0011319	0.258705
TREM2	1.59902	6.06407	0.0011535	0.258705
C2orf47	-0.883586	9.2408	0.00115707	0.258705
ONECUT2	-0.90602	5.43796	0.00115721	0.258705
TTC27	-0.863515	8.91238	0.00119015	0.258705
PDLIM7	0.848848	7.04464	0.00122314	0.258705
SEMA4D	1.00002	8.43608	0.00123241	0.258705
PSTPIP1	1.48117	7.15391	0.0012569	0.258705
TTLL9	-0.749587	4.93722	0.00126463	0.258705
ADAM19	0.917421	7.71372	0.00127994	0.258705
CAMKK2	0.605247	7.74539	0.00128189	0.258705
CALHM2	0.693244	6.43595	0.00130566	0.258705
CLEC5A	1.54624	5.21318	0.00131675	0.258705
GPSM1	-0.684267	8.00241	0.00131756	0.258705
MAGI2	-0.837879	5.94172	0.0013276	0.258705
PYCARD	1.1525	8.83645	0.00133025	0.258705
LINC00238	-1.10614	2.95985	0.00133512	0.258705
REPS2	0.825598	7.6897	0.00136143	0.260935
TNFRSF10C	1.09608	8.74633	0.00137938	0.261533
CYBA	1.58608	8.47414	0.00141315	0.262594
MS4A14	1.14112	5.43905	0.00141476	0.262594
ABT1	0.864379	5.98477	0.00148214	0.266981
RORB	-0.901756	6.168	0.00149401	0.266981
C9orf72	0.858402	7.80589	0.00149441	0.266981
RBPJ	0.768861	10.1088	0.00150829	0.266981
LAMP3	1.50923	5.78962	0.00151487	0.266981
FCGR2B	1.33482	6.71326	0.0015351	0.266981
ABCC4	-0.826272	9.28701	0.00155188	0.266981
FAM81A	0.66599	4.25615	0.00155952	0.266981
MYH9	0.833063	8.09263	0.00158307	0.267916
C9orf41	-1.02641	7.91113	0.00161333	0.267916
ZNF510	-0.906826	4.47209	0.00165246	0.267916
ZDHHC6	0.819048	8.29598	0.00167085	0.267916
AANAT	-1.33353	3.71397	0.00167145	0.267916
FPR2	1.07374	7.58804	0.00168475	0.267916
SDHAF2	0.887318	8.41165	0.00170265	0.267916
FOXG1	-1.12426	6.19293	0.00171514	0.267916
HMOX1	1.19004	8.79008	0.00174749	0.267916
LOC284379	-0.904637	5.39348	0.00174958	0.267916
KLHDC2	-0.620684	10.8716	0.00175759	0.267916
PDE8B	-1.02328	9.17861	0.00178921	0.267916
NUDT11	-0.977233	8.09699	0.00179187	0.267916
CHST6	0.825868	4.70418	0.00180881	0.267916
C17orf75	-0.8683	8.03775	0.00182443	0.267916
FPR1	1.29134	9.76181	0.00183823	0.267916
C14orf142	-0.830682	6.4101	0.00186138	0.267916
LCP1	1.40719	9.46114	0.00186343	0.267916
UBE2M	1.17639	7.30123	0.00187296	0.267916
XPO7	0.623637	8.59239	0.00187808	0.267916
HCLS1	1.4733	9.46387	0.00188405	0.267916
FPR3	1.3144	7.83449	0.00190103	0.268167
SLC44A2	1.04639	7.80725	0.00193608	0.269202
CASR	1.0485	4.69809	0.00193891	0.269202
RASGRP2	0.845781	7.44778	0.00199778	0.27521
MIDN	0.750549	9.34189	0.00202249	0.276453
ISL2	1.18294	4.11148	0.00203922	0.276597
POU2F3	0.816772	4.20701	0.00211635	0.283431
TBC1D24	-0.7093	5.92062	0.00212176	0.283431
PMPCB	-0.72935	7.89978	0.00231411	0.302025
TLX3	-1.11316	2.89836	0.00232887	0.302025
COQ3	-0.762553	7.20935	0.00233372	0.302025
VPS28	0.831534	10.7776	0.00234585	0.302025
OSBPL9	-0.727281	10.6539	0.00239456	0.302025
FERMT3	1.08353	6.45208	0.00243873	0.302025
MAMLD1	-1.11085	5.96926	0.002445	0.302025
TNFRSF1A	0.90378	9.022	0.00245903	0.302025
45546	-1.10827	9.0703	0.00246545	0.302025
PNLIP	-1.32485	5.42839	0.00247149	0.302025
FGF3	-0.853096	4.97242	0.00249314	0.302025
DGAT2	0.876646	7.8132	0.00249359	0.302025
PLBD1	1.1561	9.05288	0.0025447	0.302025
HLA-DMB	1.19389	9.17351	0.00254657	0.302025
PILRA	0.896562	8.5019	0.00257257	0.302025
PATE2	1.16598	4.4879	0.00257538	0.302025
EMP3	0.855974	9.85645	0.00259568	0.302025
CBR3	1.08765	4.65268	0.00261273	0.302025
SFTPD	1.02276	4.45092	0.00262158	0.302025
TNFRSF11A	1.12434	5.95005	0.00264374	0.302025
MYO1G	1.20361	7.05456	0.00266007	0.302025
PGD	0.765597	8.41037	0.00268012	0.302025
RELT	1.16648	8.12923	0.00269125	0.302025
PLEK	1.10938	7.99235	0.00269344	0.302025
CCNE2	0.99489	5.06061	0.00270983	0.302025
MS4A4A	1.07691	7.86324	0.00272342	0.302025
KIAA0355	0.890993	8.60903	0.0027687	0.302421
FYN	0.793455	9.71731	0.00277844	0.302421
BMF	1.11412	5.0501	0.00285702	0.302547
NRK	-0.889504	4.66675	0.00288908	0.302547
CORO7	0.818986	7.15101	0.00289789	0.302547
MFSD1	0.909821	10.006	0.00291617	0.302547
ABCB4	0.819243	6.16139	0.00292413	0.302547
TRHDE	-0.971112	3.32014	0.00293499	0.302547
PIK3CD	0.952478	7.46559	0.00294564	0.302547
S100P	1.75524	8.91415	0.00298608	0.302547
BRCA1	0.76791	5.87738	0.00298862	0.302547
ZNF331	0.987131	6.8915	0.00299047	0.302547
GALNT14	1.33489	5.65061	0.00299274	0.302547
FCAR	0.999822	6.6882	0.00306701	0.304489
PPIEL	0.865073	5.11962	0.00307479	0.304489
ZNF497	-1.04869	5.39985	0.00308976	0.304489
C1orf162	1.35261	7.9304	0.003091	0.304489
ATP6V0D1	1.08276	8.06779	0.00311596	0.305243
MTF1	0.66268	8.3376	0.00316051	0.305948
TJP3	0.987636	5.12371	0.00317392	0.305948
CTSH	1.37719	9.62886	0.00318922	0.305948
TNFSF13	0.840089	8.46213	0.00319256	0.305948
EPM2AIP1	0.842789	7.23086	0.00326678	0.311369
CTSA	1.02813	9.66536	0.00328939	0.311838
GAS7	1.08682	6.82638	0.00336789	0.315627
SPICE1	-0.786755	8.25294	0.00338676	0.315627
MAFB	1.09365	9.72474	0.00342633	0.315627
STC1	-0.604499	5.24005	0.00343626	0.315627
BCL2A1	1.21827	9.17137	0.00345399	0.315627
IL17RA	0.710167	8.68405	0.00346456	0.315627
KDELC2	-0.830185	7.10896	0.00351832	0.315627
SLCO2B1	1.04832	6.73869	0.00354396	0.315627
CDK12	-0.594476	7.86843	0.00354568	0.315627
GPR1	-1.06471	7.7233	0.00355638	0.315627
DGKA	0.667801	6.75879	0.00356292	0.315627
SLC6A12	1.12731	4.22213	0.00359446	0.315627
BID	0.923841	8.75768	0.0036014	0.315627
ATXN3L	-1.05177	3.73759	0.00360499	0.315627
EEA1	-0.95231	8.5122	0.00364203	0.315627
SH3BGRL3	0.923471	8.52981	0.00369945	0.315627
IGSF9	0.955555	6.08304	0.00372361	0.315627
PAQR3	-0.819697	7.4505	0.00375681	0.315627
SMAP2	1.29533	8.3367	0.00376299	0.315627
IFITM1	1.13706	9.97659	0.00377705	0.315627
INTS5	-0.655282	6.23891	0.00379286	0.315627
FAM78B	-0.917603	4.3044	0.00385467	0.315627
TNNI2	1.14259	4.86651	0.00386583	0.315627
CALML4	0.743934	7.3434	0.00387709	0.315627
TAPBP	0.914559	7.46413	0.00389212	0.315627
C11orf54	-0.732133	8.86322	0.00389425	0.315627
CDC25B	0.751476	9.82407	0.00391719	0.315627
DET1	-0.864111	8.20531	0.00392888	0.315627
NAMPT	0.788396	10.925	0.00393139	0.315627
OR4D2	-1.31243	3.90391	0.00393795	0.315627
OSBPL10	-0.638521	7.72082	0.00397751	0.317355
ADAM8	1.19236	9.9976	0.00402701	0.317875
AGA	-0.639883	7.99551	0.00403574	0.317875
APOBR	1.43942	7.0532	0.00403812	0.317875
TACC3	0.746713	8.9705	0.00406036	0.318206
AMICA1	1.12796	7.89132	0.00409061	0.319158
LIFR	-1.23919	7.74327	0.00411122	0.319353
KCTD15	0.843964	6.19532	0.00416009	0.321272
WSB1	0.611099	9.98042	0.00417236	0.321272
XPNPEP1	-0.613982	8.90342	0.00419613	0.321697
ST6GALNAC5	-0.659097	6.3741	0.00423228	0.323064
SCTR	-0.738312	4.22141	0.00426136	0.323599
DUS4L	-0.664341	7.33388	0.00428767	0.323599
C3AR1	0.965292	8.92179	0.00430966	0.323599
CHRM3	-0.808305	7.52276	0.0043179	0.323599
OXR1	-0.903539	7.67446	0.00436102	0.323599
C17orf80	-0.768836	7.96127	0.00437786	0.323599
CXCR1	1.12108	8.25649	0.00440507	0.323599
P2RY13	1.3473	6.79509	0.00441888	0.323599
SLC10A1	-1.17761	5.67796	0.00442619	0.323599
ANO4	-0.923677	4.31557	0.00444618	0.323599
ARAP3	0.940688	6.94904	0.00449475	0.323599
NINJ1	1.1565	8.81778	0.00450912	0.323599
ZDHHC18	0.816619	7.04689	0.00454167	0.323599
NFKBID	0.906679	5.78613	0.00455966	0.323599
ARHGAP33	-0.764928	6.83097	0.00459767	0.323599
CD14	1.31241	9.5617	0.0046109	0.323599
TMEM65	-0.830606	8.76844	0.00461269	0.323599
PIP5K1B	-1.04987	6.33006	0.00462317	0.323599
STRN3	-0.841562	8.23275	0.00463088	0.323599
ITGB5	0.745719	8.09276	0.00465217	0.323599
PXN	0.793849	7.5666	0.00465505	0.323599
NXT1	0.790909	8.53072	0.00467654	0.323599
RGS14	0.715616	7.39801	0.0047021	0.323876
WDFY3	0.621169	8.35645	0.004824	0.328423
PNPLA6	0.937509	7.22304	0.00486063	0.328423
ZNF596	-1.02552	5.48482	0.00486125	0.328423
SCD5	-0.629358	7.1072	0.00489346	0.328883
TMEM71	1.09598	7.24358	0.00491407	0.328883
ADRB1	-0.84168	6.38477	0.00492401	0.328883
IRF5	0.954733	6.95944	0.0049869	0.331454
DNASE1L2	0.77184	4.80724	0.00500519	0.331454
SOCS6	-0.788139	5.92445	0.0050189	0.331454
SCCPDH	-0.602716	10.4555	0.00504383	0.331699
ENHO	1.02539	5.07866	0.00507956	0.331699
LILRB3	0.994718	9.39836	0.00508866	0.331699
REL	0.753964	7.90254	0.00511299	0.331699
XPC	0.872025	7.9213	0.0051218	0.331699
C6orf62	-0.641232	11.3041	0.00513547	0.331699
IFT74	-0.75197	7.8186	0.00515695	0.33187
KCNJ15	0.856426	7.46929	0.0052215	0.334802
LOC100507006	1.48808	4.6505	0.00527946	0.334978
TMEM176B	0.678567	7.57427	0.00530998	0.334978
ARHGDIB	1.01284	9.822	0.00533913	0.334978
DAGLA	-1.17366	4.70437	0.00534906	0.334978
PLSCR2	0.739387	4.38667	0.00540271	0.334978
LYRM5	-0.907573	8.9535	0.00542848	0.334978
GNA15	1.01313	6.08053	0.00551161	0.334978
CD44	0.636322	7.94921	0.00554449	0.334978
LOC100506082	1.16841	4.09809	0.00554888	0.334978
PTGER4	0.892144	8.19893	0.00557268	0.334978
NQO1	-0.66666	5.98205	0.00557417	0.334978
PRAM1	1.4147	7.42154	0.00559246	0.334978
EFHC2	0.837123	5.67476	0.00559368	0.334978
ICAM1	1.0948	7.28092	0.00559625	0.334978
CD163	1.08184	9.01201	0.00560734	0.334978
IL27	1.21259	4.80783	0.00564004	0.334978
PTGFRN	-0.765461	9.40275	0.00564049	0.334978
CLEC2B	0.878657	7.50044	0.00565768	0.334978
NOP14	-0.922211	7.61371	0.0056768	0.334978
TPH2	1.05816	3.77132	0.00569762	0.334978
ZCCHC2	0.687217	8.87786	0.00571585	0.334978
FCGR2A	0.935496	9.44603	0.00575255	0.334978
LAIR1	0.938119	7.66146	0.00575552	0.334978
TRIM68	0.93637	7.30155	0.00576587	0.334978
ABCD3	-0.626637	9.0135	0.00576994	0.334978
ARHGEF38	-1.14476	4.18582	0.00581474	0.334978
C17orf67	0.881016	5.44806	0.00581643	0.334978
SYT17	0.754854	5.04451	0.0058317	0.334978
DOCK9	-0.706827	7.51319	0.00585683	0.334978
UPK3B	0.708034	6.23534	0.00591719	0.334978
ETAA1	-0.97173	8.73312	0.00593478	0.334978
MTRF1L	-0.653544	7.72876	0.00593719	0.334978
USP53	-0.749946	9.36261	0.00594853	0.334978
CHM	-0.69063	6.79128	0.00600172	0.334978
BATF2	1.26208	7.29052	0.00601757	0.334978
ORC2	-0.630907	8.36511	0.00602191	0.334978
CYBB	1.07372	8.13907	0.00605121	0.335454
SLC43A2	1.1587	7.66272	0.00606873	0.335454
RNF144A	-0.808248	6.91925	0.0061495	0.336013
EPB41L4B	-0.940168	8.52813	0.00618321	0.336013
FAR2	1.0458	6.06799	0.00618648	0.336013
PTPRJ	0.817048	6.7916	0.00618854	0.336013
DKFZP434K028	-0.804375	3.63847	0.00621622	0.336013
NEU4	-0.8043	4.46406	0.00624515	0.336013
RINT1	-1.25102	7.64857	0.00628193	0.336013
CLDN16	-1.00208	5.10349	0.00629332	0.336013
LOR	1.19308	4.50749	0.00629673	0.336013
LOC100506851	-0.740985	3.69494	0.00630751	0.336013
SSFA2	-0.594736	11.4048	0.00637419	0.338542
NAGK	1.16329	8.98714	0.00640564	0.339191
EMB	0.979882	7.41822	0.00642546	0.339222
GC	-0.95839	2.96803	0.0064873	0.340564
C2CD4A	-1.10418	3.97873	0.0064895	0.340564
SLC9A3R1	0.69602	9.30038	0.00654013	0.341063
ELOF1	0.903807	8.05562	0.00654048	0.341063
SSH3	0.654537	6.36418	0.00655705	0.341063
UPP1	1.33276	7.43478	0.00661313	0.342969
SPOCK3	-1.01679	5.65936	0.00668974	0.344913
TREM1	1.29586	7.81778	0.00672866	0.345521
KIAA1804	-0.933112	7.36676	0.00674073	0.345521
NCF2	0.978911	8.56816	0.006772	0.345545
FCGR2C	1.19198	7.88849	0.0068266	0.345545
PIK3AP1	0.9928	6.54432	0.00684845	0.345545
TSPAN11	-0.777715	5.01496	0.00686212	0.345545
CD28	0.605971	6.20298	0.006865	0.345545
DLAT	-0.59992	7.78093	0.00691532	0.345545
NPY	-1.08137	6.04323	0.00704262	0.345545
LHFPL3	-1.15073	3.91649	0.00704376	0.345545
ENTPD1	0.777863	7.07693	0.00706583	0.345545
ATXN7L3	0.918044	6.98926	0.0070712	0.345545
CYTH1	0.742624	8.04995	0.00707301	0.345545
CCDC113	-1.07409	5.35893	0.00713673	0.345545
FRY-AS1	1.15119	3.52425	0.00713767	0.345545
FKBP11	-0.833499	11.3649	0.00715164	0.345545
ASH2L	0.683425	8.76845	0.00716217	0.345545
POGK	0.738908	6.85688	0.00716594	0.345545
EXD2	-0.697857	6.80927	0.00717734	0.345545
LOC100507459	-0.95859	5.15986	0.00718124	0.345545
SPATA24	-0.695934	6.8058	0.0071919	0.345545
FTCD	-0.687082	6.52652	0.00729809	0.348367
PTGDR2	0.888053	4.60371	0.00730991	0.348367
RAB27A	0.644467	9.15791	0.00741812	0.351623
DYNLRB2	-0.905154	4.81422	0.0074698	0.351653
MMP17	-0.962174	6.90721	0.00748873	0.351653
P2RX1	1.15559	6.37206	0.00750018	0.351653
C12orf40	0.941457	4.18974	0.0075348	0.351653
LIPH	-0.932412	7.92997	0.00754934	0.351653
CBR4	-0.654264	9.28594	0.00757551	0.351653
METTL14	-0.645453	8.21999	0.00764161	0.351707
HES4	1.2671	6.92236	0.00764806	0.351707
COG6	-0.6823	8.42244	0.00770608	0.351707
ARRB2	1.20286	8.42741	0.00772934	0.351707
DENND4B	1.04141	8.95292	0.0078354	0.351707
CDC14C	-1.00142	5.37258	0.00787472	0.351707
DAPK2	0.924454	5.91022	0.00790054	0.351707
DEPTOR	-1.2407	8.4271	0.00790159	0.351707
C1QB	1.19559	7.77687	0.00790973	0.351707
OR7C1	0.748553	4.27918	0.00792132	0.351707
CDA	1.19135	6.47692	0.00792994	0.351707
IL2RB	1.08401	7.63388	0.00795344	0.351707
CD79A	0.794269	7.99975	0.00795872	0.351707
GPR146	-0.916768	5.99932	0.00797539	0.351707
ARHGEF5	-0.677189	7.30313	0.0079817	0.351707
C5orf15	-0.871163	9.98124	0.0079914	0.351707
GLT1D1	1.22017	9.35222	0.0080031	0.351707
C2	0.803023	6.5471	0.00803972	0.351707
DHX8	0.597933	7.42373	0.00807668	0.351707
AES	1.01526	8.2645	0.00810228	0.351707
TERF2IP	0.737339	8.95981	0.0081067	0.351707
GBP2	0.901539	8.25677	0.00816928	0.351707
CDH1	1.06503	5.91912	0.00820002	0.351707
GULP1	-0.66975	5.65233	0.00821322	0.351707
ZYX	0.927463	9.45146	0.00823858	0.351707
CPVL	1.10495	7.359	0.00826894	0.351707
CD74	0.982952	8.003	0.00847991	0.353134
SLC11A1	0.920477	7.30714	0.00848356	0.353134
VAV1	1.15853	7.74722	0.00848945	0.353134
PRR16	-1.2112	5.99499	0.00848979	0.353134
GRN	0.771577	11.6191	0.00850431	0.353134
LILRA6	1.02052	7.90594	0.00852513	0.353134
PANK3	-0.765963	9.68323	0.00853293	0.353134
SS18L1	-0.925173	6.97645	0.00853871	0.353134
SETD1B	0.943814	7.44488	0.00854671	0.353134
ANKH	0.682677	6.21719	0.00858087	0.353134
SFRP1	-0.596144	6.37632	0.00858428	0.353134
FAM171B	-0.898082	5.41828	0.00859734	0.353134
SERPINB5	1.51748	4.71807	0.00861155	0.353134
CLDN12	-0.639438	10.5786	0.00868273	0.355226
LOC100506606	0.724316	5.45732	0.00873089	0.356023
WFIKKN2	-0.85059	5.19031	0.00874844	0.356023
LRRC29	0.729684	3.92885	0.00876277	0.356023
PATL2	0.88459	7.74847	0.00886998	0.35955
LOC100506098	1.01412	4.33605	0.00895935	0.361511
LILRB1	1.29988	7.14334	0.00905323	0.362978
PLEKHO1	1.01713	7.67499	0.00909569	0.362978
MED19	-0.661391	9.52927	0.00913	0.362978
APBB1IP	0.952498	8.33225	0.00913737	0.362978
MAK	0.95194	6.26318	0.00914395	0.362978
MCM5	0.673064	6.97005	0.00916146	0.362978
TBX6	-0.640185	4.89243	0.00922235	0.362978
MLKL	1.04488	8.25167	0.00923927	0.362978
CDC42BPA	-0.921058	7.76238	0.00925928	0.362978
TWSG1	-0.800721	7.59132	0.00928313	0.362978
ZNF503-AS2	-0.625789	5.14797	0.00929919	0.362978
TMEM200C	-0.74878	4.97374	0.00930416	0.362978
RNF4	-0.624858	10.7224	0.00930448	0.362978
TNFAIP2	1.18256	8.53514	0.00933118	0.363107
CD33	1.19204	6.47121	0.00935043	0.363107
EIF1AD	0.717113	8.15998	0.00943219	0.363107
FJX1	-1.09794	9.01186	0.00943839	0.363107
OLFM4	1.66625	6.78213	0.00944427	0.363107
POPDC3	-1.26322	7.68372	0.00945194	0.363107
AIF1	0.881808	7.99675	0.00948062	0.363417
HCK	1.28234	8.22086	0.00959236	0.36531
PPFIA2	-0.748066	4.73551	0.00961533	0.36531
PLA2G7	0.993036	6.74244	0.00963371	0.36531
CENPQ	-1.06558	7.10319	0.00964192	0.36531
ZBTB7C	-0.892112	6.43569	0.00968121	0.36531
LGALS2	1.16173	7.09947	0.00973111	0.36531
TSPAN31	-0.773227	7.97185	0.00973671	0.36531
LOC145945	-0.788472	5.41037	0.00979469	0.36531
LYST	0.839249	7.58317	0.00979962	0.36531
UBR3	-0.71816	7.83676	0.00980311	0.36531
BAG2	-0.637816	8.55957	0.00983932	0.36531
C3orf55	-0.753954	4.73126	0.00985106	0.36531
TTC32	0.700722	6.09149	0.00986174	0.36531
PLCG2	0.810902	7.02958	0.00986784	0.36531
PI4KA	0.806493	7.5751	0.00990271	0.36531
ALDH3B1	0.767393	6.90672	0.00990506	0.36531
STAT6	0.83792	8.5211	0.00993697	0.36531
TMEM163	-0.896573	8.57812	0.0100127	0.36531
ANKRD13D	0.673082	8.47374	0.0100286	0.36531
NLRC4	0.987628	5.71681	0.0100405	0.36531
CYTH4	0.895095	7.37272	0.0100872	0.36531
CMKLR1	0.800794	6.36474	0.0101042	0.36531
LRIG3	-1.09696	8.07363	0.010123	0.36531
LNX2	-0.658995	8.37852	0.0101268	0.36531
SLC44A3	-0.942854	7.6498	0.0101524	0.36531
CSF2RA	1.00651	5.77311	0.0101798	0.36531
LOC100130744	-0.89932	4.29348	0.0101808	0.36531
TMEM125	0.824964	5.9955	0.0102445	0.36531
PCDHB14	-1.15259	6.16484	0.0102669	0.36531
NAT8L	-0.675131	7.22901	0.0102743	0.36531
LOC100289361	-0.886769	5.18632	0.0102767	0.36531
TRIM16	-0.769416	6.93925	0.0102916	0.36531
ANKRD6	-0.948448	8.49368	0.0103863	0.36531
ZNF429	0.941856	7.40408	0.0104227	0.36531
FLJ32955	-0.849617	3.62779	0.01043	0.36531
ACADL	-0.806295	3.72947	0.0104351	0.36531
CCDC85B	0.680021	7.27258	0.0104379	0.36531
SLC10A7	-0.979514	6.99133	0.0104446	0.36531
TMEM2	0.803002	8.60223	0.0104778	0.36531
ZNF189	-1.46933	9.96753	0.0104781	0.36531
HTN3	-0.85626	3.33831	0.0104823	0.36531
DARS	-0.642369	11.7331	0.0104916	0.36531
ADRBK1	0.782627	8.44756	0.0105177	0.36531
ADAP1	0.586827	7.4345	0.0105246	0.36531
C16orf87	-0.809924	8.25395	0.0105452	0.36531
IFITM3	0.953382	11.122	0.0106178	0.36616
PPCDC	0.967421	5.97977	0.0106281	0.36616
SKA1	1.10903	4.07486	0.0106802	0.366389
PRND	-0.794945	4.46307	0.0107144	0.366427
GNGT1	-0.860598	3.3085	0.010743	0.366427
CDKL5	0.848022	6.51467	0.0107437	0.366427
ASGR1	0.920976	5.59227	0.010795	0.366952
SLC22A31	-0.676804	6.74454	0.0108337	0.366952
CEP57L1	-0.672241	7.17533	0.0108423	0.366952
IVNS1ABP	0.769163	8.82778	0.0109853	0.369662
PADI4	0.883662	5.47402	0.0110296	0.370229
STARD8	0.906384	6.37688	0.0110924	0.370229
PPAT	-0.703291	9.48665	0.0111188	0.370229
ELOVL6	-0.926857	8.92979	0.01112	0.370229
SPIRE2	-0.724268	7.20194	0.0111201	0.370229
AMPD2	0.865036	9.48658	0.0111567	0.370229
SORL1	0.840214	10.3733	0.0111761	0.370229
MINPP1	-1.01344	8.19345	0.0112908	0.370229
TRIM35	-1.16964	8.9697	0.0113038	0.370229
HLA-B	0.700461	11.0801	0.01131	0.370229
C10orf54	0.875711	8.62836	0.0113479	0.370229
NCF1	0.944698	7.95095	0.0113552	0.370229
CEP290	-0.675329	7.83814	0.0113633	0.370229
FMNL1	0.928912	7.69421	0.0113833	0.370229
PIP5KL1	-0.781587	5.50889	0.0113857	0.370229
CXCL17	1.3058	4.65233	0.0113967	0.370229
SLC29A3	0.696135	6.65888	0.0114138	0.370229
SGK2	-0.713955	5.60097	0.0114207	0.370229
GALNT8	-1.27953	4.20908	0.0114245	0.370229
MBOAT1	0.803767	7.03294	0.0114641	0.370229
SPATA18	-1.06011	5.42209	0.0114868	0.370229
CDC14B	-0.737851	7.59766	0.011506	0.370229
DNM1	0.938879	6.63531	0.0117466	0.374281
KBTBD11	0.887234	6.35588	0.0117804	0.374281
LOC339803	-0.714221	6.44022	0.0117932	0.374281
VDR	0.856659	7.08464	0.0118291	0.374281
ANO5	-1.16897	5.8724	0.0118514	0.374281
TLR6	0.977647	5.9326	0.0118906	0.374281
PRKD2	0.673109	7.75094	0.0118976	0.374281
SEC24B	-0.813496	9.43263	0.0119168	0.374281
MCM7	0.776073	7.20756	0.0119654	0.374281
A1BG	-0.754995	6.32867	0.011993	0.374281
IRF9	0.705762	8.81079	0.0120378	0.374281
CXCL6	-0.955017	5.76002	0.0120394	0.374281
PANX1	-0.673316	10.0043	0.0120412	0.374281
SGPP1	-0.719499	7.14804	0.0120564	0.374281
SHROOM2	-0.795056	6.47096	0.0122071	0.377628
GPAM	-0.923219	7.45755	0.0123227	0.378419
LOC100507140	-0.8878	3.76385	0.0124262	0.379357
DOLK	-0.999714	8.05849	0.0124444	0.379357
SLAIN1	-0.767387	6.9921	0.0124617	0.379357
PRO2214	-0.711703	4.07101	0.0124783	0.379357
SLC38A3	-0.9255	4.52671	0.0124997	0.379357
JDP2	0.624415	8.35578	0.0126328	0.380991
CPPED1	0.605943	8.46149	0.0126734	0.380991
SAMD9L	0.733902	7.74322	0.0126848	0.380991
FAM104A	-0.86749	11.2147	0.0126935	0.380991
RDH11	-0.593348	9.17792	0.012771	0.380991
LINC00173	0.723216	5.765	0.0127905	0.380991
PLA2G4F	-0.649125	4.84339	0.0128016	0.380991
CBLN1	-1.11149	4.59089	0.0128136	0.380991
UBASH3B	0.801293	5.44701	0.0128286	0.380991
LCMT2	-0.687616	6.9954	0.012859	0.380991
LDHD	-0.764954	6.29302	0.0128909	0.380991
ALDH1A1	0.875138	5.66603	0.012901	0.380991
HHLA2	-0.616938	5.73104	0.0129117	0.380991
MRPL38	0.713464	6.05951	0.0129564	0.380991
PTGIR	0.86675	5.46285	0.0129583	0.380991
SPG20	-0.643517	7.30064	0.012964	0.380991
DPP10	-1.0113	6.25596	0.0130367	0.382048
PODXL	-0.891268	8.57582	0.0130829	0.382048
ERVFRD-1	0.729185	3.39392	0.0130867	0.382048
ITGAX	0.903731	7.57656	0.0131127	0.382176
TIMM8A	-0.64488	6.80255	0.0132093	0.384355
AK7	-0.691962	5.23968	0.0132759	0.384679
STAB1	0.982827	7.44699	0.0133078	0.384679
PSTK	-0.632693	6.48057	0.013311	0.384679
FAM63B	-0.707211	8.25752	0.0133237	0.384679
LOC390705	-0.783877	5.71465	0.0133295	0.384679
FAM184A	-0.615629	6.12832	0.0133723	0.384975
RNASE6	0.896662	7.00722	0.0133834	0.384975
IL4R	1.0129	7.64441	0.0134141	0.38523
SYNJ2	-0.648359	7.44994	0.0134443	0.38547
ZW10	-0.782235	7.54918	0.0135569	0.387788
KLLN	-0.819315	5.14162	0.0136047	0.387788
DNAJB4	-0.834363	7.88428	0.0136151	0.387788
ETV3	-0.638808	6.69878	0.0136158	0.387788
ZPBP	-0.687597	4.88064	0.0137099	0.388271
NEUROD1	-0.85062	3.32799	0.0137194	0.388271
TXNIP	0.631039	10.4089	0.0137402	0.388271
USP29	0.771537	2.79594	0.0138053	0.388411
RENBP	0.923552	4.67511	0.0138626	0.389104
LOC100129935	-0.59502	3.91895	0.01388	0.389104
DNAH14	-0.684299	5.75559	0.0139147	0.389252
HLA-G	0.703448	10.9447	0.0139677	0.389252
PRRG4	0.633616	6.45649	0.014017	0.389252
TMEM63C	0.777249	5.02769	0.0140189	0.389252
MS4A7	0.972057	8.1094	0.0140325	0.389252
RHBDF2	0.663924	9.16866	0.0140424	0.389252
UBE2A	-0.697309	10.8696	0.014075	0.389252
ITGB4	0.648731	5.6086	0.014084	0.389252
CXCL16	0.91102	9.49889	0.0141181	0.389335
NOTUM	-0.752284	4.3127	0.0141312	0.389335
ZNF354C	-0.721311	5.71186	0.0141832	0.390161
MYH4	0.778296	3.48824	0.0142417	0.390342
NEUROD2	-0.741102	4.25146	0.0142455	0.390342
EXOC6B	-0.627377	6.48798	0.0142814	0.390342
MEIG1	-0.944749	5.05282	0.014291	0.390342
CFL2	-0.787372	8.53745	0.0143601	0.390342
ARHGEF10	-0.598781	7.17208	0.0143627	0.390342
HSD11B1	-1.00036	11.5555	0.014363	0.390342
ADI1	-0.618996	10.1795	0.0143669	0.390342
FKBP8	0.68205	7.92581	0.0143912	0.39035
HIST1H2BE	1.02252	6.20009	0.0144115	0.39035
LCTL	-0.835113	4.50635	0.0144602	0.390471
VSIG10	-0.874713	5.47635	0.0145317	0.391307
ARHGAP25	0.808369	8.7397	0.0145356	0.391307
TADA2A	0.692184	6.99155	0.0146647	0.391966
RASAL2	-0.681449	8.34714	0.014685	0.391966
TMC4	1.07906	5.82164	0.0146915	0.391966
AFAP1-AS1	-0.651307	4.52948	0.0146991	0.391966
TFB2M	-0.633358	8.81035	0.0147123	0.391966
IL10	1.01215	5.66825	0.0147356	0.391966
PKIB	0.740594	4.66226	0.0147542	0.391966
TRMT2B	0.590971	6.22862	0.0148485	0.391966
PLCB1	-0.585192	7.1982	0.0148926	0.391966
SORT1	0.598938	8.15103	0.0150206	0.391966
PRB1	-0.615085	6.78097	0.0150267	0.391966
SCO2	0.694065	8.58305	0.0150614	0.391966
CLIP2	0.86416	5.53237	0.0150938	0.391966
OAS3	0.999938	6.32784	0.0151087	0.391966
FBXW8	-0.674561	5.86031	0.0151325	0.391966
MEPE	-0.905939	4.9622	0.0151484	0.391966
TUBGCP3	0.76213	7.98815	0.0151635	0.391966
MXD1	0.678472	11.6041	0.0151828	0.391966
CDK19	-0.630549	9.02889	0.015193	0.391966
CRIP3	1.00546	4.9654	0.015198	0.391966
GIN1	-0.59084	7.05626	0.0153254	0.391966
SIGLEC9	0.988482	5.06039	0.0153334	0.391966
CRY2	0.871088	6.73401	0.0153628	0.391966
TRAPPC1	0.871307	9.89395	0.0153754	0.391966
WWC3	0.665335	8.94115	0.0153942	0.391966
FAM120A	-0.594586	8.70147	0.015404	0.391966
ARHGAP19	0.658284	6.99869	0.0154209	0.391966
ZNF420	-0.723409	7.6903	0.0154264	0.391966
TMEM173	0.715955	7.91113	0.0154316	0.391966
MGLL	0.628555	7.51349	0.0154352	0.391966
AFM	-0.782705	3.08967	0.0154495	0.391966
MYH1	-1.08526	3.64739	0.0154879	0.391966
MFNG	0.808005	6.79089	0.0154973	0.391966
TBC1D10C	1.09316	7.61235	0.0155193	0.391966
NCKAP1L	0.77476	7.26106	0.01552	0.391966
PCSK6	-0.717812	6.996	0.0155486	0.391966
ATP2A3	0.874969	5.59839	0.0155905	0.391966
GJA8	-0.70685	3.99767	0.0155953	0.391966
NOD2	1.0421	7.06472	0.015604	0.391966
CIDEB	0.819844	6.25143	0.0156768	0.391966
CELA3B	0.95205	4.17692	0.0156872	0.391966
MIER3	-0.691694	7.16255	0.0157257	0.391966
CDC23	-0.755396	8.13845	0.0157466	0.391966
LDHC	-0.827319	6.88523	0.0157504	0.391966
NAIP	0.687652	7.27414	0.0158296	0.391966
XPO6	0.62975	8.49407	0.0158631	0.391966
ARHGAP30	0.851826	7.15375	0.0159063	0.391966
KCNT2	-0.945177	6.64306	0.0159135	0.391966
TPST1	-0.814877	8.55448	0.0159237	0.391966
MARCKS	0.73942	10.6688	0.0159268	0.391966
CLDN1	-0.919201	7.38953	0.0159877	0.392025
RBMS3	-0.756351	6.6572	0.0160126	0.392025
GRK7	0.790541	3.66672	0.0160296	0.392025
GPR39	0.596497	5.7256	0.0160645	0.39227
PYROXD2	0.72157	6.64945	0.0160841	0.39227
SPINT1	0.689103	5.89692	0.0161262	0.392754
LRRC31	-0.742916	3.17095	0.0161707	0.393293
PGS1	0.591912	7.19057	0.0162516	0.394006
MYOM2	-1.2661	7.41088	0.016354	0.39557
LGMN	0.659069	10.9154	0.0164411	0.396954
USP46	-0.723142	7.40128	0.0165013	0.396954
FBXL2	-0.837652	7.82321	0.0165361	0.397108
ARAP1	0.767827	6.82337	0.0165585	0.397108
ATP8A2	-0.75851	5.55317	0.0166354	0.397108
SHC4	-0.991854	7.65137	0.0166563	0.397108
RAB11FIP1	0.743722	8.01567	0.0166616	0.397108
KLHL15	-0.603376	8.40188	0.0166706	0.397108
SELPLG	0.934045	7.68307	0.0166752	0.397108
TACSTD2	1.30384	5.22394	0.0167149	0.397108
KRTAP4-5	-0.890254	4.39925	0.0167272	0.397108
DNAH8	-0.586374	3.24038	0.0168157	0.397108
FAM65B	1.0674	8.7181	0.0168331	0.397108
TMEM150A	-0.730282	8.22709	0.0168333	0.397108
SMOC2	-0.855032	7.13392	0.0168438	0.397108
LOC613266	-0.819704	3.28868	0.0168785	0.397108
IFFO2	1.11052	6.36976	0.0169398	0.397108
SLC26A10	-0.819745	5.24804	0.0169514	0.397108
FLJ31945	0.96054	3.52147	0.0169591	0.397108
SNX20	0.899117	6.07498	0.0169676	0.397108
FLOT2	0.891606	7.36886	0.0169803	0.397108
DNAL1	-0.76668	7.57858	0.0169806	0.397108
RFC3	-0.699486	7.14927	0.0170264	0.397126
ST5	-0.998622	7.44315	0.0170686	0.397394
OAZ3	-0.667824	5.17164	0.0171214	0.397394
PDE7B	-0.657974	7.45035	0.0171899	0.397394
GJA3	-0.626697	5.03272	0.0172006	0.397394
GPR135	-0.587665	6.61274	0.017237	0.397394
RNASET2	0.69015	9.37802	0.0172883	0.397394
FASTKD3	-0.676132	8.44398	0.0173162	0.397394
OCA2	-0.920651	5.85881	0.0174041	0.397394
C1orf180	-0.60244	4.28989	0.0174772	0.397394
TCEAL2	-0.884123	8.22389	0.0175252	0.397394
CABLES2	0.672726	6.98807	0.017553	0.397394
FAM19A2	1.03101	8.7656	0.0176175	0.397394
CA6	0.647964	4.76983	0.0176506	0.397394
NME5	-0.788921	6.49514	0.0176643	0.397394
CHD8	0.787017	8.58356	0.0176769	0.397394
SYK	0.817938	7.57169	0.0177972	0.397394
IQUB	0.684237	4.39022	0.0178104	0.397394
KIF21A	-0.781122	7.11319	0.0178128	0.397394
CSF3R	0.985695	9.75115	0.0178276	0.397394
BLMH	0.601902	7.28727	0.0179396	0.397394
SBK1	0.805406	6.72626	0.0179492	0.397394
KCNS3	-1.01856	6.27115	0.0179511	0.397394
SERP2	-0.693473	6.45769	0.0179686	0.397394
GLS2	0.721189	3.89749	0.0179692	0.397394
ASAP2	0.64228	8.56785	0.0179694	0.397394
ANGPTL1	-0.915135	6.15213	0.0179952	0.397394
KIAA0391	-0.73367	6.91659	0.0180922	0.397394
TCIRG1	0.609437	8.90469	0.0180957	0.397394
PPP2CB	-0.758889	9.93284	0.018118	0.397394
TNNI3K	-0.964474	5.09531	0.0181292	0.397394
TTLL2	-0.859077	3.61196	0.0181658	0.397394
CA4	0.830956	6.43605	0.018169	0.397394
GPR98	-0.78494	8.08734	0.0181859	0.397394
MYBPC3	0.979301	6.45368	0.0181998	0.397394
SPNS2	0.683594	5.92387	0.0182142	0.397394
UMODL1	-0.767472	3.90149	0.0182324	0.397394
JSRP1	-0.66111	4.2401	0.0183558	0.399153
GMPR2	0.644619	7.65052	0.0184014	0.399153
C1QBP	-0.734569	10.2677	0.0184447	0.399153
BICC1	-0.789863	7.01243	0.0184489	0.399153
LOC147004	-0.974222	3.95069	0.0185587	0.400113
CCL18	1.14875	5.82923	0.0185838	0.400113
MSX1	-0.770035	6.66946	0.0186129	0.400113
CYP2R1	0.642818	7.29455	0.0186748	0.400113
TMEM45A	-0.899315	8.95894	0.0186851	0.400113
SIPA1	0.827613	8.01655	0.0187149	0.400113
CEBPD	0.758842	10.4779	0.0188036	0.400113
KCNV1	-0.699259	3.91887	0.0188371	0.400113
GBP5	0.953194	8.23241	0.0188397	0.400113
PRSS16	0.932897	4.31106	0.0188408	0.400113
CCR5	0.854658	7.43335	0.0188462	0.400113
LPAR3	-0.856868	6.50015	0.0189013	0.400113
S100A6	0.777447	9.95522	0.0189215	0.400113
ARL6IP4	0.608119	9.1929	0.01893	0.400113
KYNU	0.908404	5.75748	0.0189848	0.400113
NAP1L3	-0.870595	7.6227	0.0190534	0.400113
SLC16A6	0.893546	6.84003	0.019124	0.400113
TRPM6	0.747532	4.73952	0.0191273	0.400113
TMEM132B	-0.752713	5.95391	0.0191316	0.400113
STARD10	0.814916	5.73331	0.0191535	0.400113
CIDEC	0.724237	7.11899	0.0191914	0.400113
SLC6A20	0.691034	3.9709	0.0192006	0.400113
HLA-DRB4	1.50195	6.95606	0.0192011	0.400113
ZNF605	-0.59123	5.87297	0.0192278	0.400113
UBA5	-0.645548	7.47882	0.0192776	0.400113
SH3BP2	0.680351	5.98566	0.0193059	0.400113
GPAT2	0.889465	6.18632	0.0193102	0.400113
TARS	-0.715151	9.86843	0.0194382	0.400695
ADHFE1	-0.675176	7.33567	0.0194543	0.400695
ADAMTSL5	-0.680416	7.74737	0.0194704	0.400695
SNAI3	0.880961	5.45094	0.0194953	0.400695
PTPN6	0.907679	8.84966	0.019518	0.400695
TUT1	-0.906587	6.21099	0.0195257	0.400695
CD97	1.07008	9.02904	0.0195697	0.400695
NEURL3	-0.95195	5.27516	0.0195948	0.400695
RBM4	-0.657486	7.3884	0.0195982	0.400695
FAM101B	0.837008	9.20679	0.0196337	0.400695
NEK7	-0.614672	8.83731	0.0196945	0.401008
SIGLEC1	1.1314	6.36481	0.0198012	0.402108
PGR	-0.586753	6.93257	0.0198284	0.402108
ZNF572	-0.646019	5.14209	0.0198428	0.402108
ATHL1	0.948104	6.88841	0.0198638	0.402108
GLIPR2	0.89733	8.34608	0.0198688	0.402108
KCNE1L	-0.823655	6.30098	0.0198854	0.402108
RCBTB2	0.665424	9.02126	0.0199557	0.402566
NCF4	0.968568	8.08633	0.0199932	0.402566
FCN1	1.26049	9.04265	0.0200009	0.402566
PHF2P1	0.929904	4.31503	0.0200066	0.402566
SPAG1	0.694133	5.38643	0.0200237	0.402566
ENAH	-0.727717	9.57395	0.0200449	0.402566
ZFP1	-0.62586	6.67687	0.0201679	0.403925
PSMD14	-0.717678	9.07674	0.020191	0.403925
SIGLEC7	0.819853	6.13493	0.0201934	0.403925
NFAM1	0.86177	8.2478	0.0202541	0.403925
FAM162B	-1.06888	4.45377	0.0202705	0.403925
FCER1G	1.16203	8.20636	0.0203103	0.403925
PCDH15	-0.699881	3.50662	0.0203203	0.403925
GTF3C6	-0.802771	11.5701	0.0203744	0.403925
RBM3	-0.670878	10.1726	0.0203814	0.403925
RALY	0.61857	8.52022	0.020417	0.403925
CD27	0.983101	6.62799	0.020434	0.403925
PELP1	-0.713362	9.1991	0.0204353	0.403925
NCALD	0.804429	5.36554	0.0204792	0.403925
KIF1A	0.678429	5.23575	0.0206051	0.40505
EHBP1L1	0.783366	7.01179	0.0206769	0.405827
C7orf71	0.699153	3.37635	0.0207089	0.405827
GAPT	0.899061	6.30751	0.020754	0.405827
TTC9	-0.960849	4.87491	0.020758	0.405827
TTC26	-0.628045	5.84067	0.02083	0.40675
UBA2	-0.730812	8.50327	0.0209439	0.406752
DNTTIP1	0.700984	8.57892	0.0210193	0.406752
EFTUD1	-0.752442	7.2102	0.021037	0.406752
IPO11	-0.804843	5.22755	0.02104	0.406752
HOXC5	-0.755018	5.0141	0.0210791	0.406752
CASP8	0.78241	7.42359	0.0211779	0.406752
ZFP91	0.6219	9.12266	0.021193	0.406752
LYN	0.812209	9.12655	0.0212105	0.406752
INTU	-0.649232	6.66898	0.0212118	0.406752
PSD3	-0.764361	9.14593	0.0212325	0.406752
PARP15	0.868438	3.92255	0.0212874	0.406752
HOXA3	0.950495	5.79247	0.0213131	0.406752
TAF11	-0.671718	8.89023	0.0213205	0.406752
GRHL1	0.72425	6.80738	0.0213586	0.406752
ASNA1	1.04342	8.09283	0.0214116	0.406752
KRT23	0.989415	6.6886	0.0214665	0.406752
C17orf105	-0.846427	4.96224	0.0214797	0.406752
NECAB2	-0.770552	8.36196	0.0215007	0.406752
MYLK4	-0.683453	5.4405	0.0215205	0.406752
HTR3A	-0.727481	4.74414	0.0215327	0.406752
HLA-DRA	1.06571	8.94379	0.0215452	0.406752
PPDPF	0.815547	9.96741	0.0215779	0.406899
HK3	1.34641	6.21101	0.0217329	0.408789
LAPTM5	0.915586	9.48913	0.0217458	0.408789
MARCO	1.21628	7.51288	0.0218209	0.409317
SIGLEC5	0.731937	6.02074	0.0218292	0.409317
KIF24	-0.91545	3.92067	0.0219537	0.409317
MAGEA4	0.691085	2.9283	0.0219783	0.409317
VN1R5	0.840891	4.12106	0.0220381	0.409317
AFAP1L2	0.828145	6.03155	0.0221112	0.409461
LINC00313	-0.607581	4.02354	0.0221299	0.409461
PTER	-0.721101	6.24657	0.0222284	0.410382
JAKMIP2	-0.619998	7.67438	0.0223092	0.410382
ARHGAP27	0.747049	7.45042	0.0223099	0.410382
MS4A6A	0.820716	7.68744	0.0223193	0.410382
ART5	0.670841	4.23308	0.0223849	0.410732
ZNF687	0.69061	6.40574	0.0224156	0.410868
S1PR4	0.891884	9.02436	0.0224677	0.411395
PRRX1	-0.828683	6.16219	0.022507	0.411687
PSMB5	-0.589694	10.4157	0.0225847	0.412254
KCND1	0.768008	4.47427	0.0225893	0.412254
LIMK2	0.676455	7.78877	0.0226082	0.412254
PRKCB	0.704296	7.21115	0.0227289	0.4124
HLA-E	0.586841	11.0266	0.0227407	0.4124
ASPDH	-0.770108	3.95828	0.022742	0.4124
PKN1	0.828769	7.06479	0.0228227	0.4124
C15orf48	0.753905	7.46663	0.0228352	0.4124
NDUFAF4	-0.613879	8.62957	0.0228469	0.4124
MAGED1	-0.983159	10.1136	0.0228717	0.4124
AXDND1	0.67522	4.32641	0.0228735	0.4124
LOC414300	0.625118	2.98737	0.0229423	0.412558
SNX7	-0.820395	8.47044	0.0229968	0.412558
RORC	0.895539	5.09432	0.0230205	0.412558
RNF149	0.747373	11.6658	0.0230226	0.412558
ATF1	-0.585149	9.41872	0.0230503	0.41258
MOGAT1	-0.897581	4.13422	0.0231077	0.41258
GABBR2	-0.677667	6.8689	0.0231174	0.41258
BIN2	0.830424	7.28686	0.0232341	0.413408
FAM50B	-0.677448	7.1323	0.0232825	0.413522
COL4A3	0.778521	5.07087	0.0233428	0.413588
LSP1	0.952824	8.2125	0.0233615	0.413588
PREX1	0.911758	9.30772	0.0234425	0.414191
PLCD1	0.628443	7.21466	0.0235095	0.41448
ZNF646	0.696167	5.6907	0.0235237	0.41448
ST3GAL6	0.608367	6.18935	0.0236396	0.41448
ZC3H6	-0.678389	7.46923	0.0236559	0.41448
EFEMP1	-0.69117	10.4146	0.0236672	0.41448
PIK3CG	0.704818	6.75479	0.0236926	0.41448
ELP3	-0.612192	8.50679	0.0236958	0.41448
NUAK1	-0.657609	6.20969	0.0237834	0.41448
MMD	-0.628683	12.6772	0.0237901	0.41448
LOC400958	-0.992107	5.20997	0.0239352	0.41448
MAP2	-0.591182	7.22471	0.0239784	0.41448
RAC2	0.80418	9.32597	0.0239916	0.41448
HAMP	0.6073	7.96312	0.0239944	0.41448
RNF20	0.78635	7.79736	0.0240529	0.41448
PRKCI	-0.777483	9.5996	0.024078	0.41448
HIST1H3F	0.911064	6.39263	0.0241196	0.41448
GAB4	-0.73222	3.43079	0.0241626	0.41448
GPR85	0.601807	3.53497	0.0241824	0.41448
FUT7	0.694645	5.70157	0.0243115	0.41448
RNASE1	0.987787	8.97678	0.0243962	0.41448
MYO16	-0.676242	5.0753	0.0244162	0.41448
LOC339807	0.82993	4.74758	0.0244396	0.41448
PKP2	-0.781483	8.94409	0.0244479	0.41448
DRAP1	0.737596	9.54506	0.0244843	0.41448
SPP2	-0.594711	3.69553	0.0245279	0.41448
STX3	0.646931	8.70703	0.0245361	0.41448
GPR115	-0.827074	4.78321	0.0245669	0.41448
GPHN	-0.626214	7.10393	0.0245695	0.41448
CD82	0.74139	7.40364	0.0245876	0.41448
INO80C	-0.716933	7.97716	0.0246504	0.41448
DNER	-0.829354	6.17791	0.0246558	0.41448
AOAH	0.753924	7.54033	0.0246661	0.41448
MBD6	0.647624	8.03562	0.024671	0.41448
PANK1	-1.02709	6.66576	0.0246837	0.41448
ASTN1	-0.759499	7.66671	0.0246881	0.41448
GALNT6	0.785226	5.53912	0.0247047	0.41448
POU3F2	1.14694	5.09048	0.0247593	0.414674
CD180	0.83447	5.10112	0.024816	0.414768
TYROBP	1.04301	10.5651	0.0248549	0.415024
GPR158	-1.14616	4.31722	0.0249433	0.415955
LOC389247	-0.667547	4.95697	0.0249687	0.415955
PROK2	1.31681	8.76046	0.0249992	0.415955
XIRP1	0.769188	4.08924	0.0250626	0.415955
TLR1	1.02382	8.06187	0.0250766	0.415955
PLCH2	0.680061	6.291	0.0251086	0.415955
C6orf203	-0.590232	10.377	0.0251266	0.415955
ICAM4	0.922958	5.06684	0.0251503	0.415955
SFTA1P	-0.721032	5.88375	0.0252147	0.415955
TEF	-0.699885	7.03456	0.0252988	0.416911
STK32A	-0.623645	4.79399	0.0253328	0.416999
SH2D3C	0.766314	7.66559	0.025379	0.416999
PLXNB2	0.631664	7.96935	0.0254027	0.416999
SLC26A8	1.06588	4.59816	0.0254898	0.416999
LOC730139	0.744439	4.95403	0.0255626	0.416999
FAM110A	0.811905	7.32979	0.0255708	0.416999
TBCC	0.606059	8.50423	0.0255722	0.416999
GPR97	0.633245	6.66468	0.0256161	0.416999
PBXIP1	0.720674	7.73414	0.0256272	0.416999
PNLIPRP2	-0.817627	3.29473	0.0256325	0.416999
PER3	-0.64888	6.91183	0.0256637	0.416999
LOC374443	0.608261	6.31764	0.0256958	0.416999
SLC37A1	0.670139	5.96145	0.0257121	0.416999
RNF144B	0.858089	7.69472	0.0257514	0.416999
TP53INP2	0.6478	9.16566	0.0257535	0.416999
FAM20A	0.798681	5.46045	0.0258485	0.41708
CYB561D1	0.666654	7.16888	0.0258908	0.41708
WDFY4	0.834214	5.99949	0.0259205	0.41708
URB1	-0.750042	6.90716	0.0259303	0.41708
AMT	0.686715	6.72816	0.0259507	0.41708
NLK	-0.606127	9.32767	0.0259714	0.41708
OR8B2	-0.759045	3.01327	0.0260364	0.417363
AP1S2	0.596661	7.97927	0.0260969	0.417953
ZMAT1	-0.589291	7.03545	0.0261436	0.418322
LOXL4	-0.691732	6.43903	0.0262968	0.419163
C1orf115	-0.719344	6.38471	0.0263002	0.419163
ZFP36	0.595146	11.9907	0.0263233	0.419163
B4GALT5	0.748602	10.1281	0.0263577	0.419163
LINC00162	-0.599262	4.14637	0.0263845	0.419163
MMP10	-1.12188	7.2406	0.0265326	0.419608
KIAA0408	-1.11656	6.12514	0.0265713	0.419608
MCC	-0.825029	7.27376	0.0265762	0.419608
MRC1	0.620515	10.3853	0.0265809	0.419608
GMFG	0.906985	9.11641	0.0266167	0.419625
LOC100507600	-0.839668	5.35123	0.0266763	0.419625
STK11IP	0.801864	9.10175	0.0266917	0.419625
FAM20C	0.63531	7.38303	0.0267349	0.419625
SLC2A3	0.697537	7.72902	0.0267611	0.419625
CYP2S1	0.798653	4.93256	0.0267724	0.419625
HIST1H3C	0.804319	7.55319	0.0268344	0.419658
TOX2	-0.640352	11.2636	0.0268672	0.419658
PACSIN1	-0.705857	7.55566	0.0268919	0.419658
STARD3	0.794905	8.63123	0.0269139	0.419658
TNFSF13B	0.685642	8.91048	0.0269173	0.419658
NPC2	0.62056	12.1658	0.0269792	0.420251
PTAFR	0.682799	8.44592	0.0271106	0.421234
SLC24A4	0.586603	5.59448	0.0271791	0.421234
ADAM21	-0.595859	5.60794	0.027181	0.421234
SMTNL2	0.58711	3.32089	0.0272991	0.421234
GLRA3	0.787118	4.1077	0.0273419	0.421234
ELMOD3	0.771745	5.79996	0.0274159	0.421234
TNNC1	0.853831	3.34582	0.0274166	0.421234
LPAR2	0.868693	6.9586	0.0274214	0.421234
CARKD	-0.847249	8.80197	0.0274446	0.421234
FUT1	-0.671146	5.32922	0.0274595	0.421234
COL24A1	0.901533	3.92373	0.0275408	0.421234
PRM2	-0.709024	4.32524	0.0275819	0.421234
ELTD1	-1.00554	4.07364	0.0275888	0.421234
TCEAL7	-1.01506	6.70769	0.0276728	0.421234
EGFL6	-0.949736	5.34128	0.0276793	0.421234
C5AR1	1.39284	9.16567	0.0277447	0.421234
ITGB2	0.877544	8.21586	0.0278326	0.421264
SPDYA	-0.872085	4.52965	0.0279634	0.421358
TSTD2	-0.804088	4.63986	0.0279822	0.421358
P2RX7	0.607063	6.08614	0.028015	0.421491
LST1	0.909351	8.56888	0.0281019	0.421559
PP12613	0.859829	3.21424	0.0281318	0.421559
FYB	0.774082	8.13107	0.0281527	0.421559
TCL1A	0.631194	10.1598	0.0281745	0.421559
BBS10	-0.936301	8.94323	0.0281756	0.421559
KRT4	0.990666	4.93018	0.0282866	0.421559
KCNQ1DN	0.760541	4.46788	0.0283419	0.421559
GBX2	-0.734889	3.55065	0.0283431	0.421559
SLC35D3	-0.926125	5.6314	0.0283535	0.421559
ORM1	0.892073	7.1531	0.0283851	0.421559
MAGEH1	-0.655679	7.5102	0.0283905	0.421559
FHDC1	-0.687412	6.52764	0.0284148	0.421559
DECR1	-0.617698	9.28836	0.0284358	0.421559
FRMD1	0.705087	4.86081	0.0284929	0.421559
CYTIP	1.10209	8.5696	0.0285159	0.421559
ROGDI	0.586292	6.12685	0.0285745	0.421559
PRKY	-0.732131	8.33912	0.0286022	0.421559
ARHGAP9	0.758387	9.19874	0.0286298	0.421559
LOC728819	-1.01736	5.16325	0.028641	0.421559
GRIN3A	0.699244	5.25925	0.0287361	0.422018
CD300LB	0.802003	6.09448	0.0287441	0.422018
LOC285819	-0.611507	4.1583	0.02879	0.422018
CLCA4	0.870481	4.17485	0.0288454	0.422018
RAB42	0.89324	5.78043	0.0288455	0.422018
BTK	0.728802	5.94348	0.0289328	0.422018
LOC100506585	1.0134	6.47737	0.0289683	0.422018
SH3BP1	0.804641	5.70112	0.0290103	0.422061
C3orf67	-0.726572	6.86792	0.0290374	0.422108
GHR	-0.921625	6.01251	0.0291015	0.422187
ZFP92	-0.939485	5.2426	0.0291285	0.422187
PBK	-1.13347	6.42996	0.0291386	0.422187
GPR25	-0.661965	6.19141	0.02918	0.422273
RIN3	0.781903	7.17467	0.0292164	0.422273
NLRP3	0.967683	6.56701	0.0292814	0.422375
SYNC	-0.663292	6.88537	0.0293299	0.422375
ZNRF2	-0.760546	7.30536	0.0295181	0.423247
B3GNT8	0.887932	7.16695	0.0295239	0.423247
PPM1L	-0.76593	6.71865	0.0296619	0.424122
TEX12	-0.951814	3.18711	0.0296811	0.424122
ETS2	0.671578	7.32184	0.0297931	0.424456
CACNA2D4	0.619277	6.50407	0.0297944	0.424456
LIPT1	-0.621206	7.17543	0.0298081	0.424456
CLEC7A	0.820209	6.97062	0.0299184	0.424456
HORMAD1	0.916694	4.26651	0.0300035	0.424456
CD48	0.808547	7.64288	0.0300288	0.424456
ACOXL	0.66273	5.29256	0.0300445	0.424456
C11orf53	0.669436	4.19461	0.0300469	0.424456
BAP1	0.605696	7.26939	0.0302626	0.426545
KIAA1191	-0.61746	11.693	0.0302883	0.426545
GPR18	0.814683	5.80985	0.0303991	0.426545
CD93	0.796585	7.40763	0.0304048	0.426545
CXorf21	0.830426	7.52634	0.0304312	0.426545
CALB1	-0.956744	5.47523	0.0305565	0.427961
GBP4	0.708375	7.09118	0.0307725	0.430644
SEC14L2	-0.678599	7.09313	0.0308642	0.431206
UNC13B	-0.741699	7.52569	0.0309126	0.431206
CCDC138	-0.810516	6.21344	0.0309206	0.431206
PCDH19	-0.825909	6.13386	0.030932	0.431206
NUDT12	-0.644306	6.2902	0.030979	0.431206
GRASP	0.768017	6.90476	0.0310715	0.431744
CA8	-0.678564	6.61875	0.0311881	0.432751
HOXA1	0.734678	4.55058	0.0312009	0.432751
TXLNG	-0.592549	8.6553	0.0312661	0.432751
VNN3	0.833394	5.73191	0.0312738	0.432751
DEF6	0.674281	7.20874	0.0312832	0.432751
C6orf25	0.859247	4.78413	0.0312912	0.432751
AKAP3	-0.655707	3.05618	0.0314099	0.433625
NUDT10	-0.586728	6.70698	0.0314164	0.433625
KIAA0040	0.69029	6.34828	0.0314967	0.433625
SDR42E1	0.745824	4.16121	0.0315361	0.433625
SLC22A2	-0.832663	3.54627	0.0315989	0.433625
PPIL1	-0.633782	10.6247	0.0316069	0.433625
TGFBI	0.801656	9.04649	0.0316091	0.433625
CERK	0.76574	7.22267	0.0316118	0.433625
ISG20	0.632128	9.26322	0.0316315	0.433625
CORO1A	0.958115	8.81396	0.0316591	0.433625
ZNF204P	0.714497	5.25263	0.0316824	0.433625
GIGYF2	-0.624092	7.77905	0.0317433	0.433625
S1PR5	0.768259	5.07382	0.0317527	0.433625
PMAIP1	0.618692	7.11752	0.0318085	0.433625
BEX5	-0.693387	7.33492	0.0319125	0.434073
LOC100505782	-0.77807	2.91212	0.0319533	0.434078
SPATA7	-0.76396	8.49516	0.0320495	0.435049
RNF183	-0.830475	4.81874	0.0320851	0.435198
TAF1B	-0.633936	6.59224	0.0322123	0.436252
MGC4859	-0.761107	5.76191	0.0323481	0.437098
ZNF578	1.01652	6.62942	0.0324195	0.437098
SLFN11	0.744499	6.53478	0.0324469	0.437098
DPM1	-0.594333	10.586	0.0324831	0.437098
ZNF615	-0.617103	6.39953	0.0325289	0.437098
TMEM156	-0.682356	4.65268	0.0325856	0.437098
DTNBP1	0.666974	8.23519	0.032597	0.437098
PFKP	-0.895069	9.93176	0.0327451	0.438084
PLTP	0.858288	8.0398	0.0328034	0.43853
AP1M2	0.658614	5.75398	0.032885	0.439223
BTBD2	0.860462	7.8737	0.032905	0.439223
HTATSF1P2	0.895368	4.94772	0.0329486	0.439473
HOTAIR	-0.631917	4.478	0.0330255	0.439843
DOK3	0.688703	7.87774	0.0330828	0.439843
CCR1	0.962734	8.33602	0.0331028	0.439843
ZNF140	-0.909718	8.01203	0.0331217	0.439843
WNT2B	-0.659343	6.18408	0.0331967	0.439843
HLA-F	0.610131	9.62916	0.033209	0.439843
OSCP1	-0.77432	6.28318	0.0332508	0.439843
ZNF195	0.785587	8.13684	0.0333655	0.440187
FXYD5	0.803378	6.5736	0.0333674	0.440187
MSN	0.625271	9.3475	0.0333758	0.440187
IRX3	-0.888762	7.09493	0.033419	0.440417
LOC100652768	0.627312	4.90442	0.0334816	0.440667
SPAM1	0.625341	4.37599	0.0335042	0.440667
CDCP1	0.641578	5.41001	0.0335638	0.440979
RNF5	-0.614949	7.87878	0.0336117	0.440979
GPR19	0.825971	4.06907	0.033661	0.441227
CPOX	-0.728331	7.7197	0.0336807	0.441227
PPM1M	0.727391	6.92586	0.0338885	0.443547
PER4	-0.600098	3.64614	0.0339932	0.443673
HTR3C	0.656106	4.02625	0.0340561	0.443837
TRPC4AP	0.629339	7.43032	0.0342222	0.444527
ABTB1	0.695979	8.11582	0.0342931	0.444527
GNAI2	0.741797	10.8497	0.0343188	0.444527
LANCL1	-0.624048	8.90863	0.0344959	0.445331
ARMCX3	-0.655463	8.58666	0.0344991	0.445331
IL1RN	0.678642	7.79852	0.0345727	0.445436
RBM34	-0.804586	6.12292	0.0346083	0.445436
BZRAP1	0.935878	6.0785	0.0347388	0.446465
HSPA5	0.712443	9.96003	0.0347925	0.446829
KRT79	-0.965864	5.38667	0.0348962	0.447228
POU2F2	0.586519	6.01503	0.0351961	0.449137
OXTR	-0.745791	9.24119	0.035334	0.450177
IL6R	0.716207	6.96837	0.0355084	0.45147
CARD16	0.733786	8.02967	0.0356236	0.45147
MILR1	0.993462	5.90274	0.035625	0.45147
DYSF	0.889991	7.51449	0.0357147	0.45147
LRMP	0.734601	9.418	0.0358142	0.451649
BNIP2	0.651326	8.8182	0.03582	0.451649
LILRA5	0.800637	6.6003	0.0358842	0.451649
S100A12	1.01665	8.82056	0.0359373	0.451649
FITM1	0.762073	5.37516	0.0359509	0.451649
TNFAIP8	0.672589	7.58323	0.0360112	0.451649
LPCAT2	0.611909	6.33245	0.0360167	0.451649
LGALS9	0.707471	6.57562	0.0360537	0.451649
CR1	0.791334	6.94553	0.0361477	0.451649
LCP2	0.717604	8.15507	0.0362164	0.451649
AIFM3	0.673992	4.37553	0.0362292	0.451649
SLC39A14	-0.589663	10.0958	0.036283	0.451649
FOXO4	0.975487	6.18995	0.0362948	0.451649
THBD	0.853907	8.6946	0.0363831	0.451917
C9orf142	0.716763	7.46947	0.0364189	0.451917
NF1	-0.677077	5.57227	0.0364662	0.452186
ZNF595	1.00098	7.66649	0.0365553	0.452973
PP2D1	-0.734926	4.35437	0.0366454	0.452992
SQRDL	0.944263	9.35399	0.0366545	0.452992
ADAM9	-0.610094	7.06248	0.0366988	0.452992
ZNF239	-0.940201	6.93214	0.0367149	0.452992
PSG5	-0.651549	3.6257	0.0367251	0.452992
KIAA0226L	0.764863	7.06685	0.0367293	0.452992
CCDC81	0.920123	4.09301	0.0367488	0.452992
USP33	-0.597318	9.73768	0.0368654	0.453627
STX10	0.666419	8.06528	0.0369876	0.453922
SERPINA1	0.729126	7.57031	0.0371036	0.454655
RACGAP1	-0.836577	9.0809	0.0371721	0.455171
BRWD1-IT2	-0.723368	5.56358	0.0371973	0.455171
SLC17A7	-0.593101	6.88979	0.0373092	0.455501
ATP9A	0.760933	7.16574	0.0373394	0.455501
CYYR1	-0.651323	5.57491	0.0373535	0.455501
MOB3A	0.724135	8.91631	0.0374383	0.456219
GTPBP4	-0.603347	9.43902	0.0376878	0.457538
LDLRAD3	-0.625536	9.55168	0.0376983	0.457538
TESK1	0.627084	8.58984	0.0377022	0.457538
SHKBP1	1.04382	7.23237	0.0378652	0.458976
PLCB2	0.93841	7.63339	0.0378954	0.458976
UNC50	-0.86715	9.88359	0.0378988	0.458976
ZNF704	-0.594685	6.45154	0.0380743	0.460469
THNSL2	-0.713274	6.2368	0.0381499	0.460829
MAP1B	-0.715825	7.85054	0.0381977	0.460829
HMCN1	-0.78855	8.33205	0.0382908	0.460992
ARPC1B	0.728132	9.49949	0.0383173	0.460992
SIGLEC10	0.846843	7.17579	0.0383479	0.460992
SLC22A12	-0.671647	3.51426	0.0384447	0.461781
NETO2	-0.670818	9.98502	0.0386363	0.462904
CMTM2	0.803519	7.90486	0.0386694	0.462904
LOC100130691	-0.6517	6.25832	0.0386974	0.462925
CCDC58	-0.977133	7.49277	0.038902	0.463519
NUDT1	0.649294	7.89798	0.0389699	0.463519
LRRC61	0.669656	6.51886	0.0390185	0.463519
S100A9	0.910474	10.2986	0.0390818	0.463519
CAPN13	-0.682179	6.41951	0.0390926	0.463519
ASB16	-0.641698	6.09969	0.0390942	0.463519
CNKSR3	-0.886274	8.2876	0.0392102	0.463519
IFNA14	0.637299	3.39476	0.039249	0.463519
ATP1A4	-0.589204	7.23685	0.0394318	0.463519
ARHGDIG	-0.726906	4.9285	0.0394685	0.463519
PCK2	0.661416	5.80599	0.0395007	0.463519
PRICKLE2	-0.833442	8.8537	0.0395568	0.463519
LOC401052	0.653608	3.79667	0.039593	0.463519
RUNDC3B	-0.744032	6.98811	0.0396843	0.463519
ATOX1	-0.839189	10.0547	0.0396924	0.463519
OCLN	-0.611551	6.27509	0.0397148	0.463519
POSTN	-0.67889	4.61969	0.0397658	0.463519
ARRDC3	-0.69461	8.18467	0.0397755	0.463519
SCNN1D	-0.693779	5.24705	0.0398076	0.463519
IFNK	-0.655838	2.99783	0.0398365	0.463519
COBLL1	-0.605917	9.79931	0.0398695	0.463519
MOSPD1	-0.732563	7.81593	0.0398927	0.463519
FRAT1	0.627706	8.41787	0.0399312	0.463519
HS3ST6	0.72562	4.52013	0.0401076	0.463519
SLITRK1	0.848349	3.17296	0.0401277	0.463519
STXBP2	0.619887	7.54247	0.0401388	0.463519
NPLOC4	0.66887	8.61305	0.0401634	0.463519
MRGPRX4	0.752166	4.68007	0.0402966	0.463519
LOC100652770	-0.592746	6.91541	0.0403069	0.463519
PRPS1L1	-0.66833	5.33163	0.0403243	0.463519
LETM2	0.767382	5.8306	0.0403271	0.463519
HDHD1	0.641058	8.17236	0.0403681	0.463519
MEOX2	0.644971	2.93049	0.0403966	0.463519
CYP2C18	0.608924	3.45923	0.0404557	0.463519
LOC100505715	-0.676289	4.96537	0.0405485	0.463749
BCO2	-0.822777	8.17454	0.0405623	0.463749
KNTC1	0.668234	7.38198	0.0405813	0.463749
EXOC3	0.613979	7.80677	0.0406094	0.463749
XCL1	0.777476	5.88968	0.0406929	0.463825
TLR4	0.655928	7.59701	0.0409284	0.464168
C21orf37	-0.677036	4.40942	0.0409337	0.464168
PADI2	0.641749	6.11949	0.041088	0.464724
BEND6	-0.752653	5.80992	0.0411932	0.465317
CEP135	0.640673	7.45185	0.0414566	0.466534
CREB5	0.638156	7.13535	0.0414692	0.466534
OAS1	0.643602	7.22732	0.0415563	0.466534
N4BP2	-0.589587	8.68274	0.041624	0.466534
DDX19B	0.642067	6.26906	0.0417021	0.466534
PTPRE	0.650549	8.13348	0.0417896	0.466534
PDC	-0.743744	3.17592	0.0418121	0.466534
RIPK3	0.742371	5.72302	0.0418374	0.466534
ITGAD	0.812353	4.30322	0.0418602	0.466534
LITAF	0.676876	9.03643	0.041991	0.466534
LOC440934	-0.871976	6.22538	0.0420157	0.466534
KCNE3	0.797662	7.08487	0.0420418	0.466534
SFN	0.699388	7.45331	0.0423652	0.468807
RRP15	-0.692545	8.32329	0.042383	0.468807
BMPR1B	-0.751677	8.38136	0.0426095	0.469317
USP54	-0.722575	9.12113	0.042687	0.469486
LEMD1	-0.671219	3.77556	0.0427595	0.469486
C1orf54	0.803369	7.65743	0.0428044	0.469486
CTNNBIP1	0.74321	7.15498	0.0428839	0.469486
VASN	-0.660648	6.97655	0.0428858	0.469486
OSTCP1	-0.82053	6.83953	0.0430236	0.469486
LINC00339	0.68611	5.9794	0.0430461	0.469486
KRT76	-0.731845	3.7807	0.0430646	0.469486
ATP6V1E1	0.638008	8.59813	0.0431737	0.469486
TAS2R41	-0.832775	4.4605	0.0432361	0.469486
RDH16	0.730839	4.41801	0.0433393	0.469486
INSM2	-0.618157	4.06512	0.0433545	0.469486
CYP20A1	-0.648547	7.90933	0.0433599	0.469486
CALCRL	-0.700014	5.88472	0.043368	0.469486
CABS1	-0.87533	3.16552	0.0434435	0.469678
SLPI	0.934132	6.61823	0.0434438	0.469678
ENPP3	-0.618611	6.61684	0.0436668	0.471155
LOC100507033	-0.695116	5.67363	0.0437032	0.471155
PSMD7	-0.621813	9.82345	0.0438033	0.471439
LRIG1	-0.620839	9.39388	0.0438185	0.471439
HLA-DPA1	0.668206	9.5128	0.0438345	0.471439
IRF7	0.728476	9.42367	0.04388	0.471439
AFTPH	0.692018	8.77337	0.044129	0.473601
DNAH5	0.689475	4.37254	0.0441717	0.473771
PPP1R15A	0.596737	8.60457	0.0442604	0.474045
TRAM2	-0.636935	9.75235	0.0442894	0.474045
HAL	0.68959	7.50356	0.0443048	0.474045
CYP27A1	0.992629	7.87669	0.044586	0.475031
C11orf80	-0.666508	6.37375	0.0445993	0.475031
GSTM2	0.708946	7.36209	0.0446442	0.475031
CEBPE	0.614275	6.80789	0.0446819	0.475031
CDH12	-0.948775	5.98397	0.0447343	0.475031
CTH	-0.773581	7.78846	0.0447476	0.475031
HLA-DQB1	0.608163	7.90944	0.0447519	0.475031
RAB9BP1	-0.809141	5.37895	0.0448618	0.475046
GNAT1	0.601512	3.26772	0.0448938	0.475046
AMOT	0.840601	5.18525	0.0449372	0.475046
SYNGR3	-0.683025	6.10805	0.0450963	0.476035
JAK3	0.641108	7.29159	0.0452535	0.476035
HIST2H2BE	-0.69795	7.39423	0.0452579	0.476035
DTWD2	-0.794285	6.96488	0.0453093	0.476035
ITPR1	-0.624357	10.9157	0.0453565	0.476035
HOTAIRM1	0.699436	6.99454	0.0454625	0.476381
ALS2CR11	-0.623322	4.90209	0.0454686	0.476381
SIK1	0.586213	8.22833	0.0455605	0.476883
GPT2	-1.02853	7.97172	0.0455707	0.476883
TSPAN33	0.593676	6.57731	0.0458626	0.477952
MLLT3	-0.596345	6.35404	0.0459701	0.478138
LOC100506530	-0.690175	3.46085	0.0459778	0.478138
TRPC2	0.694616	4.63627	0.0461283	0.479305
TUBB2A	-0.613423	9.21113	0.0462279	0.479572
SSBP1	-0.701628	9.6853	0.0462394	0.479572
IL10RA	0.803452	9.03534	0.0462628	0.479572
MICAL1	0.868818	7.47432	0.0463538	0.4797
LXN	-0.669513	7.84297	0.0464427	0.4797
PECAM1	0.77759	8.60997	0.0465562	0.4797
PAK7	-0.9316	6.55352	0.046569	0.4797
SPTBN5	0.614387	5.17437	0.0465906	0.4797
FMR1NB	-1.0793	4.74859	0.0466723	0.4797
TMEM140	0.770067	7.06633	0.0467127	0.4797
PTH2	-0.627326	7.4464	0.0468248	0.4797
KIAA1958	-0.597798	7.64791	0.0468597	0.4797
PKDREJ	-0.654466	3.98168	0.0468688	0.4797
JUP	0.632515	8.00516	0.0468737	0.4797
CAMK1D	0.785175	7.28185	0.0469685	0.479892
C2orf44	-0.793868	7.08407	0.0470432	0.479892
ST3GAL5	0.680817	7.12119	0.0470814	0.479892
SLAMF8	0.604518	6.81459	0.0470969	0.479892
HDGFRP3	-0.586304	8.62044	0.0471461	0.479892
IFI6	0.687889	8.17855	0.0472057	0.479892
DEFB129	-0.713411	5.03206	0.0472497	0.479892
C19orf52	-0.698503	7.28962	0.0472506	0.479892
NAA20	-0.60619	9.7799	0.0472619	0.479892
PGAP2	-0.644505	9.13427	0.0472734	0.479892
MRPL40	-0.650396	9.10214	0.0473696	0.480147
SLC25A24	-0.653301	8.39268	0.047443	0.480147
ZBP1	0.821827	5.54203	0.0474936	0.480147
TFEC	0.623275	5.99044	0.0474955	0.480147
MCOLN1	0.803635	7.26639	0.0475164	0.480147
MRPL49	-0.689834	9.56485	0.0477744	0.480744
DOCK8	0.638548	8.43819	0.0477973	0.480744
TBX21	0.7893	6.85019	0.0478055	0.480744
OSGIN1	-0.638919	6.96424	0.0478353	0.480744
KLHDC7B	0.621162	5.87439	0.0478459	0.480744
SIRPG	0.659737	5.48792	0.0478481	0.480744
ST6GALNAC2	0.705365	7.32433	0.0478865	0.480786
RBBP5	0.760744	8.15403	0.0480292	0.481466
DLX4	-0.637961	5.06382	0.0481098	0.481726
VAV3	0.655167	8.74001	0.0483107	0.482049
IMPDH2	-0.702798	9.43453	0.0483551	0.482049
LRP4	-0.873591	6.8794	0.04837	0.482049
UFD1L	0.651618	9.98959	0.0484702	0.482049
S100A11	0.913359	10.062	0.0485298	0.482049
FES	1.02917	6.8245	0.0485427	0.482049
PRRG1	-0.750928	7.55258	0.0487385	0.482049
FAM154A	-0.722504	4.13638	0.0487667	0.482049
CLDN14	-0.586147	4.77175	0.0487835	0.482049
TMEM150C	-0.731888	8.71586	0.0488374	0.482167
HIST1H3B	0.786136	6.36734	0.0488958	0.482204
MX1	0.867598	9.01838	0.0490215	0.482393
SLC13A4	-0.753296	5.20218	0.0490412	0.482393
PSORS1C3	-0.689854	3.98706	0.0490588	0.482393
SYNM	-0.666494	6.3822	0.0491339	0.482393
ZC3H12C	-0.599481	7.56676	0.049211	0.482416
ATP4A	0.645996	3.86061	0.0496984	0.484169
RILPL2	0.758058	8.68809	0.0496998	0.484169
TAC3	-0.789707	6.17658	0.0498221	0.484169
GRPR	0.692977	3.56912	0.0498304	0.484169
NLRP1	0.586283	5.9088	0.0498898	0.484169
C1orf109	-0.651852	7.22915	0.0499151	0.484169
PDZRN4	-0.906144	6.276	0.0499806	0.484169

## Sheet: Table 10
Table S10. Immune infiltration predicted by CIBERSORT algorithm
id	B cells naive	B cells memory	Plasma cells	T cells CD8	T cells CD4 naive	T cells CD4 memory resting	T cells CD4 memory activated	T cells follicular helper	T cells regulatory (Tregs)	T cells gamma delta	NK cells resting	NK cells activated	Monocytes	Macrophages M0	Macrophages M1	Macrophages M2	Dendritic cells resting	Dendritic cells activated	Mast cells resting	Mast cells activated	Eosinophils	Neutrophils
GSE137684_GSM4084712_Control	0.0726198	0	0.0796975	0	0.0154541	0.142014	0.0788533	0	0	0.0184206	0	0.0218101	0.272083	0.023155	0.0221798	0.0021743	0.0203089	0.0343086	0	0.0431884	0.00583295	0.147899
GSE137684_GSM4084716_Control	0.0267634	0.00168383	0.0108867	0.107594	0.059331	0.00918003	0.174298	0	0	0.00118029	0.0223353	0	0.251739	0.0695941	0	0	0	0.0124174	0.0200609	0	0.00583041	0.227106
GSE137684_GSM4084713_Treat	0.121885	0	0.053965	0.00342214	0.0413353	0.0840597	0.0493875	0	0	0.00128208	0.0119111	0	0.131991	0.0456004	0	0.0802896	0.039621	0.00457518	0.00397369	0	0	0.326701
GSE137684_GSM4084714_Treat	0.0337225	0	0.0300894	0.0310403	0.0283552	0.088767	0.126886	0	0	0.00928599	0.0594454	0	0.0898477	0.0481646	0	0.0602382	0.0104481	0.0272401	0.0100303	0	0.0111114	0.335328
GSE137684_GSM4084717_Treat	0.066916	0	0.00742218	0.00435524	0.0929807	0.0288518	0.0878397	0	0	0	0.0829861	0	0.181816	0.0646892	0	0	0	0.00254821	0	0.0041426	0	0.375452
GSE137684_GSM4084711_Treat	0.0581615	0	0.00911979	0.0584938	0.089833	0	0.0684293	0	0	0.00468219	0.0689784	0	0.10815	0.030646	0.00202547	0	0	0.00324596	0	0.0698195	0.00462497	0.42379
GSE137684_GSM4084721_Treat	0	0.0347632	0.00109249	0.0324568	0.0933293	0	0.0865265	0	0	0.039356	0.0770733	0	0.0670744	0.0402279	0	0	0	0.00085739	0.0117163	0	0.0112774	0.504249
GSE137684_GSM4084722_Treat	0.0539935	0	0.0171229	0.109558	0.0821327	0.0142328	0.117567	0	0	0.0521817	0.00664709	0.00808969	0.199812	0.0180663	0	0	0	0.0180835	0	0	0.00854781	0.293965
GSE34526_GSM850527_Control	0.112939	0	0.0328854	0	0	0.307539	0.0816742	0	0	0.204785	0	0	0.0304542	0.0170116	0	0	0	0.0149304	0	0	0.0371319	0.16065
GSE34526_GSM850528_Control	0.092278	0	0.0702483	0	0.120586	0.0725125	0.215924	0	0	0.111164	0.0557358	0	0.0139995	0.0193563	0	0	0	0.0048569	0.0209774	0	0	0.202361
GSE34526_GSM850529_Control	0.160104	0	0.023361	0	0.105437	0.13128	0.268006	0	0	0.0148398	0.0334255	0.0096409	0	0.035998	0	0	0.00049496	0.00012996	0.0504508	0	0	0.166833
GSE34526_GSM850530_Treat	0.132032	0	0.0251269	0	0.00523168	0.0684413	0.0846913	0.0150757	0	2.98e-07	0.0171683	0.0160138	0.16157	0.0431319	0	0.04101	0	0	0.0472529	0	0.0884907	0.254763
GSE34526_GSM850531_Treat	0.10388	0	0.0132506	0	0.167244	0.106266	0.0129297	0.00630293	0	0.031287	0.0492297	0	0	0	0.0020749	0	0	0.00780153	0	0.0426618	0	0.457071
GSE34526_GSM850532_Treat	0.0402361	0	0.0101682	0.0150189	0.113472	0.0540216	0.0220693	0	0	0	0.0658924	0	0.207636	0.102651	0	0.0105192	0	0	0	0	0	0.358314
GSE34526_GSM850533_Treat	0.0425724	0	0.00499072	0	0.127439	0.0959952	0.0724102	0	0	0.0125985	0.0574008	0	0	0.0131837	0	0.018254	0	0.0111546	0	0.0224996	0	0.521501
GSE34526_GSM850534_Treat	0.0102469	0.0554352	0.00399571	0.0589219	0.0128699	0.0603408	0.0436847	0	0	0	0.03137	0.0173487	0.193511	0.0257059	0	0	0	0.0109542	0.03681	0	0	0.438806
GSE34526_GSM850535_Treat	0.0378652	0	0.0346833	0.117002	0.0183375	0	0	0.0220394	0.00192686	0	0	0.00951885	0.499165	0.00707213	0	0.026486	0.00075916	0.011659	0	0.148876	0.00976337	0.054846
GSE34526_GSM850536_Treat	0.0390478	0	0.0223183	0.0925809	0.0383561	0	0	0.00320034	0.0154586	0.00911179	0.00620348	0.0013461	0.494802	0.00928185	0.00080232	0.0364874	0	0.0228341	0	0.125082	0.00625728	0.0768288
GSE5850_GSM136511_Control	0.119582	0	0.0354432	0.00650063	0.111793	0.0638023	0.111956	0	0	0	0.012149	0.00919904	0.303835	0.00160323	0	0	0	0.00120494	0.0513173	0	0	0.171615
GSE5850_GSM136512_Control	0.0582541	0	0.0242822	0	0.133406	0.121428	0.0972361	0	0	0	0.00217369	0.0277648	0	0	0	0.0497582	0	0.00328074	0	0.137078	0.00951491	0.335823
GSE5850_GSM136513_Control	0.104808	0	0.00609133	0	0.0071696	0.168318	0	0	0	0.06352	0	0.142862	0.162612	0.0490538	0.00033589	0.0203601	0	0.00367003	0.0568447	0	0	0.214355
GSE5850_GSM136519_Control	0.17777	0	0.0483357	0.0485747	0.0266862	0.0976919	0.0737487	0	0	0	0.0245047	0.0242362	0	0	0	0.0691771	0.00073999	0.00276073	0	0.0329772	0.0486515	0.324145
GSE5850_GSM136525_Control	0	0.0190348	0.0418043	0.0366934	0.139771	0.0564002	0.00918195	0	0	0	0.119123	0	0.242731	0.00667123	0	0	0	0.00123916	0	0.0144097	0.0179376	0.295003
GSE5850_GSM136526_Control	0.183711	0	0.0739763	0.00982965	0.108746	0	0.105496	0.020394	0	0	0	0.0478674	0.0715824	0.038296	0	0.0197274	0	0	0	0.0760821	0.0310733	0.21322
GSE5850_GSM136527_Treat	0.0566548	0	0.0631137	0	0	0.237073	0.015806	0.00362444	0	0.0979482	0	0.00793522	0.049555	0.082478	0	0.0362977	0	0.013788	0	0.0122772	0	0.323449
GSE5850_GSM136533_Treat	0.0168709	0.0165109	0.0137462	0.00183159	0.0734282	0.113142	0	0	0	0.00499943	0	0.0427581	0.294622	0.123076	0	0	0	0.00021868	0.0123246	0	0.0229442	0.263527
GSE5850_GSM136554_Treat	0.14736	0	0.0256219	0.0637159	0.0456664	0	0.190936	0	0	0	0.113317	0	0.012627	0.13097	0	0.00811947	0	0.00495401	0.00069825	0	0	0.256014
GSE5850_GSM136560_Treat	0.1146	0	0.0143582	0.0476959	0	0.273718	0.00973438	0	0	0	0.0674821	0	0.130398	0.0825417	0	0.0410718	0	0.0236904	0	0.011437	0.0144554	0.168817
GSE5850_GSM136561_Treat	0.294146	0	0.0700338	0	0.067046	0.0899284	0.0476149	0	0	0	0.00290884	0.021149	0.01284	0.0779779	0	0.00731598	0	0	0.0183723	0	0	0.290667
GSE5850_GSM136562_Treat	0.113852	0	0.0238995	0.128381	0.0509534	0.0209043	0.0169519	0	0	0.00159806	0.0115434	0	0.34494	0.0453323	0	0	0	0.00325787	0	0.0203277	0.0156967	0.202362
